# Supplementary material for: Endometrium development patterns and BMI groups among in vitro fertilization patients; prognostic aspects
Source: Front Endocrinol (Lausanne). 2024 Apr 26;15:1379109. doi: 10.3389/fendo.2024.1379109 (PMC11082419; doi:10.3389/fendo.2024.1379109)
Supplement: Supplementary file 2 [file Table_1.xlsx]

## Sheet: All
	Non-pregnant	Singleton pregnancy	Twin pregnancy	Age (year)	Height (cm)	Weight (kg)	BMI (kg/m^2)	Number of discontinued cycles	Number of Fallopian tube obstruction	Number of unsuccessful IUI	FSH (IU/L)	LH (IU/L)	AMH (pmol/L)	Duration of infertility (year)	Duration of stimulation (day)	Number of follicles	Total number of transferred embryos	Endometrial thickness on the day of triggering hCG injection (ENDOV; mm)	Endometrial thickness on the day of puncture (ENDPU; mm)	Endometrial thickness on the day of embryo transfer (ENDET; mm)	Paternal age (year)	Sperm concentration (x 10^6/ml)	Sperm motility (%)	Teratozoospermia	Normal sperm morphology	Embryo score of the best embryo transferred
count	537	537	537	537	537	537	537	537	537	537	537	537	537	537	537	537	537	537	537	537	537	537	537	537	537	537
min	0	0	0	19	150	30	11.2	0	0	0	0.64	0.5	0.09	0.5	6	1	0	4	4.2	7	25	0.02	0.4	0	0	1
max	1	1	1	46	184	113	41.5	4	1	1	26.3	22.61	19.8	18	18	20	3	16	19	23	62	250	90	1	1	3
mean	0.590317	0.357542	0.0316574	35.2588	165.94	65.946	23.9356	0.147114	0.234637	0.227188	7.82564	6.15937	2.67669	4.67877	10.4022	6.80261	1.78026	9.99499	10.53	11.8181	38.5773	50.5021	43.768	0.342644	0.657356	2.50652
std	0.492234	0.479723	0.175249	4.99459	6.2769	13.1126	4.5048	0.451734	0.424167	0.419406	3.12407	2.71984	2.4745	3.20224	1.86639	2.93305	0.598616	1.90732	2.02211	2.2597	6.03612	44.4863	18.5725	0.475036	0.475036	0.675017

## Sheet: BMI group
UW		Non-pregnant	Singleton pregnancy	Twin pregnancy	Age (year)	Height (cm)	Weight (kg)	BMI (kg/m^2)	Number of discontinued cycles	Number of Fallopian tube obstruction	Number of unsuccessful IUI	FSH (IU/L)	LH (IU/L)	AMH (pmol/L)	Duration of infertility (year)	Duration of stimulation (day)	Number of follicles	Total number of transferred embryos	Endometrial thickness on the day of triggering hCG injection (ENDOV; mm)	Endometrial thickness on the day of puncture (ENDPU; mm)	Endometrial thickness on the day of embryo transfer (ENDET; mm)	Paternal age (year)	Sperm concentration (x 10^6/ml)	Sperm motility (%)	Teratozoospermia	Normal sperm morphology	Embryo score of the best embryo transferred
	count	32	32	32	32	32	32	32	32	32	32	32	32	32	32	32	32	32	32	32	32	32	32	32	32	32	32
	min	0	0	0	24	159	30	11.2	0	0	0	4.86	0.74	0.21	1	7	2	0	5	4.2	7.4	27	0.25	11	0	0	1
	max	1	1	0	46	184	61	18.4	1	1	1	16	17.4	19.8	15	12	11	3	14	17	16	51	150	90	1	1	3
	mean	0.625	0.375	0	33.625	167.688	49.5	17.5562	0.15625	0.125	0.25	8.85625	6.275	2.85625	4.32812	9.78125	6.53125	1.5	9.47813	10.2469	11.6781	38.0625	49.7891	46.6562	0.4375	0.5625	2.3125
	std	0.491869	0.491869	0	5.48752	5.8223	5.74175	1.30432	0.368902	0.336011	0.439941	2.73127	3.51902	3.57073	3.64915	1.38504	2.6879	0.622171	2.36094	2.40778	2.27067	5.76383	40.2607	22.2502	0.504016	0.504016	0.692704
NW		Non-pregnant	Singleton pregnancy	Twin pregnancy	Age (year)	Height (cm)	Weight (kg)	BMI (kg/m^2)	Number of discontinued cycles	Number of Fallopian tube obstruction	Number of unsuccessful IUI	FSH (IU/L)	LH (IU/L)	AMH (pmol/L)	Duration of infertility (year)	Duration of stimulation (day)	Number of follicles	Total number of transferred embryos	Endometrial thickness on the day of triggering hCG injection (ENDOV; mm)	Endometrial thickness on the day of puncture (ENDPU; mm)	Endometrial thickness on the day of embryo transfer (ENDET; mm)	Paternal age (year)	Sperm concentration (x 10^6/ml)	Sperm motility (%)	Teratozoospermia	Normal sperm morphology	Embryo score of the best embryo transferred
	count	324	324	324	324	324	324	324	324	324	324	324	324	324	324	324	324	324	324	324	324	324	324	324	324	324	324
	min	0	0	0	24	150	45	18.5	0	0	0	0.64	1.04	0.09	0.5	6	1	0	5.5	6	7	25	0.02	5	0	0	1
	max	1	1	1	45	183	80	24.9	4	1	1	26.3	18.2	11.83	15	17	20	3	16	19	20	62	250	90	1	1	3
	mean	0.601852	0.339506	0.0401235	35.4599	166.157	59.9722	21.6877	0.160494	0.216049	0.268519	8.27978	6.54037	2.51306	4.38117	10.2469	6.78086	1.81481	10.0321	10.5485	11.7515	38.7037	54.4071	44.4815	0.311728	0.688272	2.5463
	std	0.490273	0.474274	0.196552	4.72149	6.13344	6.75093	1.79313	0.496596	0.412185	0.443874	3.32512	2.43391	2.18866	2.69627	1.84898	2.95343	0.585926	1.82245	2.01547	2.22647	6.13662	45.9809	18.5266	0.463916	0.463916	0.659077
OW		Non-pregnant	Singleton pregnancy	Twin pregnancy	Age (year)	Height (cm)	Weight (kg)	BMI (kg/m^2)	Number of discontinued cycles	Number of Fallopian tube obstruction	Number of unsuccessful IUI	FSH (IU/L)	LH (IU/L)	AMH (pmol/L)	Duration of infertility (year)	Duration of stimulation (day)	Number of follicles	Total number of transferred embryos	Endometrial thickness on the day of triggering hCG injection (ENDOV; mm)	Endometrial thickness on the day of puncture (ENDPU; mm)	Endometrial thickness on the day of embryo transfer (ENDET; mm)	Paternal age (year)	Sperm concentration (x 10^6/ml)	Sperm motility (%)	Teratozoospermia	Normal sperm morphology	Embryo score of the best embryo transferred
	count	115	115	115	115	115	115	115	115	115	115	115	115	115	115	115	115	115	115	115	115	115	115	115	115	115	115
	min	0	0	0	19	150	59	25	0	0	0	1.98	0.5	0.1	0.5	7	2	1	4	6.3	8	25	0.05	5	0	0	1
	max	1	1	1	44	182	95	29.4	2	1	1	23.25	22.61	15.83	18	17	19	3	15	16	23	51	200	80	1	1	3
	mean	0.582609	0.347826	0.0347826	35.2522	165.087	73.5391	26.9487	0.130435	0.295652	0.165217	7.42765	5.69939	2.80165	4.78261	10.5565	6.77391	1.82609	9.70791	10.2157	11.8296	38.6957	42.0915	41.2435	0.408696	0.591304	2.55652
	std	0.495287	0.478365	0.184031	5.27131	6.58223	6.85858	1.412	0.386658	0.458332	0.373002	2.81157	3.01268	2.84467	3.89845	1.70752	3.07811	0.610735	1.97524	1.86334	2.37793	6.0541	43.1529	18.1135	0.493744	0.493744	0.651467
OB		Non-pregnant	Singleton pregnancy	Twin pregnancy	Age (year)	Height (cm)	Weight (kg)	BMI (kg/m^2)	Number of discontinued cycles	Number of Fallopian tube obstruction	Number of unsuccessful IUI	FSH (IU/L)	LH (IU/L)	AMH (pmol/L)	Duration of infertility (year)	Duration of stimulation (day)	Number of follicles	Total number of transferred embryos	Endometrial thickness on the day of triggering hCG injection (ENDOV; mm)	Endometrial thickness on the day of puncture (ENDPU; mm)	Endometrial thickness on the day of embryo transfer (ENDET; mm)	Paternal age (year)	Sperm concentration (x 10^6/ml)	Sperm motility (%)	Teratozoospermia	Normal sperm morphology	Embryo score of the best embryo transferred
	count	66	66	66	66	66	66	66	66	66	66	66	66	66	66	66	66	66	66	66	66	66	66	66	66	66	66
	min	0	0	0	26	150	75	30	0	0	0	2.08	1.4	0.55	1	7	2	1	6.5	7.3	8	25	0.05	0.4	0	0	1
	max	1	1	0	44	178	113	41.5	2	1	1	9.81	16.57	14.7	16	18	16	3	15	17	20	50	140	80	1	1	3
	mean	0.530303	0.454545	0	35.0758	165.515	90.0152	32.8136	0.106061	0.272727	0.121212	5.79	5.03439	3.17515	6.12879	11.197	7.09091	1.66667	10.5636	11.1242	12.1924	38	46.3326	43.2636	0.333333	0.666667	2.31818
	std	0.502905	0.501745	0	5.50332	6.52626	9.58443	2.39518	0.356426	0.448775	0.328875	1.44163	2.71115	2.4467	3.57374	2.17128	2.72158	0.590523	1.83861	2.02569	2.21882	5.71099	39.4351	17.5807	0.475017	0.475017	0.74749

## Sheet: BMI Preg-NonPreg
UW	Pregnant		Non-pregnant	Singleton pregnancy	Twin pregnancy	Age (year)	Height (cm)	Weight (kg)	BMI (kg/m^2)	Number of discontinued cycles	Number of Fallopian tube obstruction	Number of unsuccessful IUI	FSH (IU/L)	LH (IU/L)	AMH (pmol/L)	Duration of infertility (year)	Duration of stimulation (day)	Number of follicles	Total number of transferred embryos	Endometrial thickness on the day of triggering hCG injection (ENDOV; mm)	Endometrial thickness on the day of puncture (ENDPU; mm)	Endometrial thickness on the day of embryo transfer (ENDET; mm)	Paternal age (year)	Sperm concentration (x 10^6/ml)	Sperm motility (%)	Teratozoospermia	Normal sperm morphology	Embryo score of the best embryo transferred
		count	12	12	12	12	12	12	12	12	12	12	12	12	12	12	12	12	12	12	12	12	12	12	12	12	12	12
		min	0	1	0	24	161	30	11.2	0	0	0	4.86	1.34	0.21	1	8	3	1	5	4.2	8.1	28	1	15	0	0	1
		max	0	1	0	40	184	61	18.4	1	1	1	13.7	17.4	4.53	10	12	11	2	14	14	16	43	130	70	1	1	3
		mean	0	1	0	30.9167	167.833	48.0833	17	0.0833333	0.0833333	0.416667	8.08167	6.65	2.02583	3.5	9.58333	7.33333	1.66667	9.14167	9.29167	11.2917	36.25	53	49.6667	0.333333	0.666667	2.41667
		std	0	0	0	4.48144	6.46435	7.52521	1.94188	0.288675	0.288675	0.514929	2.96834	4.98995	1.26186	2.42149	1.1645	2.42462	0.492366	2.41829	2.42542	2.60575	3.88763	36.8264	19.9241	0.492366	0.492366	0.668558
	Non-Pregnant		Non-pregnant	Singleton pregnancy	Twin pregnancy	Age (year)	Height (cm)	Weight (kg)	BMI (kg/m^2)	Number of discontinued cycles	Number of Fallopian tube obstruction	Number of unsuccessful IUI	FSH (IU/L)	LH (IU/L)	AMH (pmol/L)	Duration of infertility (year)	Duration of stimulation (day)	Number of follicles	Total number of transferred embryos	Endometrial thickness on the day of triggering hCG injection (ENDOV; mm)	Endometrial thickness on the day of puncture (ENDPU; mm)	Endometrial thickness on the day of embryo transfer (ENDET; mm)	Paternal age (year)	Sperm concentration (x 10^6/ml)	Sperm motility (%)	Teratozoospermia	Normal sperm morphology	Embryo score of the best embryo transferred
		count	20	20	20	20	20	20	20	20	20	20	20	20	20	20	20	20	20	20	20	20	20	20	20	20	20	20
		min	1	0	0	28	159	43	16.6	0	0	0	5.4	0.74	0.26	1	7	2	0	6	7	7.4	27	0.25	11	0	0	1
		max	1	0	0	46	178	58	18.4	1	1	1	16	11.3	19.8	15	12	11	3	14	17	15	51	150	90	1	1	3
		mean	1	0	0	35.25	167.6	50.35	17.89	0.2	0.15	0.15	9.321	6.05	3.3545	4.825	9.9	6.05	1.4	9.68	10.82	11.91	39.15	47.8625	44.85	0.5	0.5	2.25
		std	0	0	0	5.48563	5.57627	4.35618	0.529051	0.410391	0.366348	0.366348	2.54241	2.37635	4.37997	4.19986	1.51831	2.78104	0.680557	2.36523	2.26521	2.08097	6.49109	43.001	23.8488	0.512989	0.512989	0.71635
NW	Pregnant		Non-pregnant	Singleton pregnancy	Twin pregnancy	Age (year)	Height (cm)	Weight (kg)	BMI (kg/m^2)	Number of discontinued cycles	Number of Fallopian tube obstruction	Number of unsuccessful IUI	FSH (IU/L)	LH (IU/L)	AMH (pmol/L)	Duration of infertility (year)	Duration of stimulation (day)	Number of follicles	Total number of transferred embryos	Endometrial thickness on the day of triggering hCG injection (ENDOV; mm)	Endometrial thickness on the day of puncture (ENDPU; mm)	Endometrial thickness on the day of embryo transfer (ENDET; mm)	Paternal age (year)	Sperm concentration (x 10^6/ml)	Sperm motility (%)	Teratozoospermia	Normal sperm morphology	Embryo score of the best embryo transferred
		count	129	129	129	129	129	129	129	129	129	129	129	129	129	129	129	129	129	129	129	129	129	129	129	129	129	129
		min	0	0	0	25	150	46	18.6	0	0	0	3.2	1.04	0.25	0.5	7	1	1	6.7	7	7.5	25	0.1	10	0	0	1
		max	0	1	1	44	177	75	24.8	2	1	1	24.3	15.62	11.83	15	17	20	3	15	17	20	57	220	80	1	1	3
		mean	0	0.852713	0.100775	34.1783	165.659	59.7752	21.745	0.116279	0.20155	0.224806	7.80938	6.46504	2.86977	4.30233	10.3023	7.27132	1.84496	10.1054	10.7798	11.8977	37.6279	54.9105	45.6667	0.325581	0.674419	2.75969
		std	0	0.355773	0.302204	4.25083	5.82626	6.81134	1.83601	0.345233	0.402722	0.419082	2.992	2.36572	2.39639	3.02491	1.88996	2.89868	0.506977	1.66143	1.90879	2.16645	5.94384	46.4418	18.4655	0.470419	0.470419	0.480481
	Non-Pregnant		Non-pregnant	Singleton pregnancy	Twin pregnancy	Age (year)	Height (cm)	Weight (kg)	BMI (kg/m^2)	Number of discontinued cycles	Number of Fallopian tube obstruction	Number of unsuccessful IUI	FSH (IU/L)	LH (IU/L)	AMH (pmol/L)	Duration of infertility (year)	Duration of stimulation (day)	Number of follicles	Total number of transferred embryos	Endometrial thickness on the day of triggering hCG injection (ENDOV; mm)	Endometrial thickness on the day of puncture (ENDPU; mm)	Endometrial thickness on the day of embryo transfer (ENDET; mm)	Paternal age (year)	Sperm concentration (x 10^6/ml)	Sperm motility (%)	Teratozoospermia	Normal sperm morphology	Embryo score of the best embryo transferred
		count	195	195	195	195	195	195	195	195	195	195	195	195	195	195	195	195	195	195	195	195	195	195	195	195	195	195
		min	1	0	0	24	150	45	18.5	0	0	0	0.64	1.83	0.09	0.5	6	1	0	5.5	6	7	27	0.02	5	0	0	1
		max	1	0	0	45	183	80	24.9	4	1	1	26.3	18.2	10.19	15	17	17	3	16	19	18.6	62	250	90	1	1	3
		mean	1	0	0	36.3077	166.487	60.1026	21.6497	0.189744	0.225641	0.297436	8.59097	6.59021	2.27708	4.43333	10.2103	6.45641	1.79487	9.98359	10.3954	11.6549	39.4154	54.0741	43.6974	0.302564	0.697436	2.40513
		std	0	0	0	4.83519	6.32159	6.72507	1.76794	0.574274	0.41908	0.458307	3.50106	2.48276	2.01145	2.4617	1.82534	2.95183	0.633249	1.92422	2.07368	2.26564	6.17334	45.7904	18.5727	0.460551	0.460551	0.721521
OW	Pregnant		Non-pregnant	Singleton pregnancy	Twin pregnancy	Age (year)	Height (cm)	Weight (kg)	BMI (kg/m^2)	Number of discontinued cycles	Number of Fallopian tube obstruction	Number of unsuccessful IUI	FSH (IU/L)	LH (IU/L)	AMH (pmol/L)	Duration of infertility (year)	Duration of stimulation (day)	Number of follicles	Total number of transferred embryos	Endometrial thickness on the day of triggering hCG injection (ENDOV; mm)	Endometrial thickness on the day of puncture (ENDPU; mm)	Endometrial thickness on the day of embryo transfer (ENDET; mm)	Paternal age (year)	Sperm concentration (x 10^6/ml)	Sperm motility (%)	Teratozoospermia	Normal sperm morphology	Embryo score of the best embryo transferred
		count	48	48	48	48	48	48	48	48	48	48	48	48	48	48	48	48	48	48	48	48	48	48	48	48	48	48
		min	0	0	0	21	150	60	25	0	0	0	4.21	0.5	0.1	0.5	8	2	1	4	6.6	8	26	0.5	10	0	0	1
		max	0	1	1	43	182	86	29.4	2	1	1	23.25	22.61	15.83	17	17	19	3	15	16	23	51	130	70	1	1	3
		mean	0	0.833333	0.0833333	33.7708	164.979	73.3958	26.9521	0.166667	0.375	0.1875	7.42229	5.61	3.08271	4.45833	10.7083	7.5625	1.77083	9.91458	10.4854	11.6396	38.2292	48.7333	43.3125	0.354167	0.645833	2.79167
		std	0	0.376622	0.27931	4.88698	6.2279	6.14277	1.43912	0.476393	0.489246	0.394443	3.08816	3.26463	3.04017	3.84103	1.74987	3.66064	0.555038	1.95339	2.09122	2.39785	5.68027	37.928	15.7334	0.483321	0.483321	0.45934
	Non-Pregnant		Non-pregnant	Singleton pregnancy	Twin pregnancy	Age (year)	Height (cm)	Weight (kg)	BMI (kg/m^2)	Number of discontinued cycles	Number of Fallopian tube obstruction	Number of unsuccessful IUI	FSH (IU/L)	LH (IU/L)	AMH (pmol/L)	Duration of infertility (year)	Duration of stimulation (day)	Number of follicles	Total number of transferred embryos	Endometrial thickness on the day of triggering hCG injection (ENDOV; mm)	Endometrial thickness on the day of puncture (ENDPU; mm)	Endometrial thickness on the day of embryo transfer (ENDET; mm)	Paternal age (year)	Sperm concentration (x 10^6/ml)	Sperm motility (%)	Teratozoospermia	Normal sperm morphology	Embryo score of the best embryo transferred
		count	67	67	67	67	67	67	67	67	67	67	67	67	67	67	67	67	67	67	67	67	67	67	67	67	67	67
		min	1	0	0	19	152	59	25	0	0	0	1.98	1.36	0.2	1	7	2	1	6	6.3	8.3	25	0.05	5	0	0	1
		max	1	0	0	44	180	95	29.4	1	1	1	16.27	19.6	12.69	18	15	13	3	15	14.4	17.5	51	200	80	1	1	3
		mean	1	0	0	36.3134	165.164	73.6418	26.9463	0.104478	0.238806	0.149254	7.43149	5.76343	2.6003	5.01493	10.4478	6.20896	1.86567	9.55985	10.0224	11.9657	39.0299	37.3332	39.7612	0.447761	0.552239	2.38806
		std	0	0	0	5.31496	6.87022	7.37256	1.40317	0.308188	0.429572	0.359028	2.61966	2.84209	2.70127	3.95138	1.6813	2.45898	0.648904	1.99211	1.67095	2.37222	6.32927	46.2277	19.6238	0.501017	0.501017	0.716795
OB	Pregnant		Non-pregnant	Singleton pregnancy	Twin pregnancy	Age (year)	Height (cm)	Weight (kg)	BMI (kg/m^2)	Number of discontinued cycles	Number of Fallopian tube obstruction	Number of unsuccessful IUI	FSH (IU/L)	LH (IU/L)	AMH (pmol/L)	Duration of infertility (year)	Duration of stimulation (day)	Number of follicles	Total number of transferred embryos	Endometrial thickness on the day of triggering hCG injection (ENDOV; mm)	Endometrial thickness on the day of puncture (ENDPU; mm)	Endometrial thickness on the day of embryo transfer (ENDET; mm)	Paternal age (year)	Sperm concentration (x 10^6/ml)	Sperm motility (%)	Teratozoospermia	Normal sperm morphology	Embryo score of the best embryo transferred
		count	31	31	31	31	31	31	31	31	31	31	31	31	31	31	31	31	31	31	31	31	31	31	31	31	31	31
		min	0	0	0	27	152	75	30	0	0	0	2.08	1.4	0.55	1	8	2	1	6.5	8.3	9	25	0.05	0.4	0	0	1
		max	0	1	0	42	178	113	41.5	1	1	1	8.54	16.57	14.7	16	18	16	2	14	17	20	50	140	65	1	1	3
		mean	0	0.967742	0	33.7097	165.258	89.4516	32.729	0.0645161	0.16129	0.0967742	5.4771	5.13161	3.70839	5.67742	11.0968	7.06452	1.67742	10.5871	11.5613	12.4935	37	39.8177	39.3677	0.419355	0.580645	2.48387
		std	0	0.179605	0	4.87301	6.25016	9.8686	2.82821	0.249731	0.373878	0.300537	1.35641	3.30054	3.02964	3.72726	2.15027	3.01038	0.475191	1.71809	2.23572	2.4439	5.77927	38.6254	16.6391	0.50161	0.50161	0.676805
	Non-Pregnant		Non-pregnant	Singleton pregnancy	Twin pregnancy	Age (year)	Height (cm)	Weight (kg)	BMI (kg/m^2)	Number of discontinued cycles	Number of Fallopian tube obstruction	Number of unsuccessful IUI	FSH (IU/L)	LH (IU/L)	AMH (pmol/L)	Duration of infertility (year)	Duration of stimulation (day)	Number of follicles	Total number of transferred embryos	Endometrial thickness on the day of triggering hCG injection (ENDOV; mm)	Endometrial thickness on the day of puncture (ENDPU; mm)	Endometrial thickness on the day of embryo transfer (ENDET; mm)	Paternal age (year)	Sperm concentration (x 10^6/ml)	Sperm motility (%)	Teratozoospermia	Normal sperm morphology	Embryo score of the best embryo transferred
		count	35	35	35	35	35	35	35	35	35	35	35	35	35	35	35	35	35	35	35	35	35	35	35	35	35	35
		min	1	0	0	26	150	78	30.1	0	0	0	2.86	1.9	0.61	1.5	7	3	1	6.6	7.3	8	28	0.6	10	0	0	1
		max	1	0	0	44	178	113	37.8	2	1	1	9.81	9.6	8.2	15	17	13	3	15	15	16	48	120	80	1	1	3
		mean	1	0	0	36.2857	165.743	90.5143	32.8886	0.142857	0.371429	0.142857	6.06714	4.94829	2.70286	6.52857	11.2857	7.11429	1.65714	10.5429	10.7371	11.9257	38.8857	52.1029	46.7143	0.257143	0.742857	2.17143
		std	0	0	0	5.80857	6.84425	9.44137	1.97421	0.42997	0.490241	0.355036	1.47699	2.1033	1.69017	3.43627	2.2172	2.48254	0.68354	1.96398	1.76237	1.99652	5.58239	39.7953	17.9026	0.44344	0.44344	0.78537

## Sheet: sig. diff. Pre-NPre
Pregnant/Non pregnant
Categories	var1	var2	P-value	significance	effect size	sample size - 0,8 power - 0.05 p	n-Preg	n-Non-preg
Non-pregnant UW	0	0	0	no data.		no data.	12	20
Non-pregnant NW	0	0	0	no data.		no data.	129	195
Non-pregnant OW	0	0	0	no data.		no data.	48	67
Non-pregnant OB	0	0	0	no data.		no data.	31	35
Singleton pregnancy UW	0	0	0	no data.		no data.	12	20
Singleton pregnancy NW	0.125593	0	4.40554e-55	***	3.80148	2.50246	129	195
Singleton pregnancy OW	0.138889	0	6.52923e-20	***	3.43086	2.71291	48	67
Singleton pregnancy OB	0.0312175	0	6.25179e-24	***	7.86991	large effect size	31	35
Twin pregnancy UW	0	0		no data.		no data.	12	20
Twin pregnancy NW	0.0906196	0	0.000233047	***	0.528903	57.0922	129	195
Twin pregnancy OW	0.0763889	0	0.044261	*	0.462618	74.3213	48	67
Twin pregnancy OB	0	0		no data.		no data.	31	35
Age (year) UW	18.4097	28.5875	0.0219835	*	-0.843019	23.0891	12	20
Age (year) NW	17.9295	23.2592	3.89671e-05	***	-0.461731	74.6033	129	195
Age (year) OW	23.385	27.8271	0.00922779	**	-0.494546	65.1578	48	67
Age (year) OB	22.9802	32.7755	0.0545409	n.s.	-0.477904	69.705	31	35
Height (cm) UW	38.3056	29.54	0.918201	n.s.	0.0394318	10096.8	12	20
Height (cm) NW	33.6821	39.7575	0.227027	n.s.	-0.135128	860.659	129	195
Height (cm) OW	37.9787	46.4954	0.880705	n.s.	-0.027987	20042.1	48	67
Height (cm) OB	37.8044	45.5053	0.764588	n.s.	-0.0737612	2886.19	31	35
Weight (kg) UW	51.9097	18.0275	0.355659	n.s.	-0.395884	101.131	12	20
Weight (kg) NW	46.0347	44.9946	0.670713	n.s.	-0.0484312	6693.43	129	195
Weight (kg) OW	36.9475	53.5433	0.846059	n.s.	-0.0357093	12311.4	48	67
Weight (kg) OB	94.2477	86.5927	0.657463	n.s.	-0.11019	1293.82	31	35
BMI (kg/m^2) UW	3.45667	0.2659	0.146307	n.s.	-0.712586	31.9039	12	20
BMI (kg/m^2) NW	3.3448	3.10958	0.643218	n.s.	0.053037	5581.54	129	195
BMI (kg/m^2) OW	2.02791	1.9395	0.982818	n.s.	0.00409995	933858	48	67
BMI (kg/m^2) OB	7.74077	3.78616	0.793958	n.s.	-0.0661312	3590.38	31	35
Number of discontinued cycles UW	0.0763889	0.16	0.354363	n.s.	-0.314945	159.225	12	20
Number of discontinued cycles NW	0.118262	0.3281	0.151817	n.s.	-0.148097	716.683	129	195
Number of discontinued cycles OW	0.222222	0.093562	0.430129	n.s.	0.160641	609.27	48	67
Number of discontinued cycles OB	0.0603538	0.179592	0.362944	n.s.	-0.219443	326.944	31	35
Number of Fallopian tube obstruction UW	0.0763889	0.1275	0.572947	n.s.	-0.196116	409.103	12	20
Number of Fallopian tube obstruction NW	0.160928	0.174727	0.604447	n.s.	-0.0583796	4606.86	129	195
Number of Fallopian tube obstruction OW	0.234375	0.181778	0.125025	n.s.	0.299102	176.433	48	67
Number of Fallopian tube obstruction OB	0.135276	0.233469	0.0532362	n.s.	-0.478078	69.655	31	35
Number of unsuccessful IUI UW	0.243056	0.1275	0.133799	n.s.	0.624695	41.2081	12	20
Number of unsuccessful IUI NW	0.174268	0.208968	0.142438	n.s.	-0.163901	585.309	129	195
Number of unsuccessful IUI OW	0.152344	0.126977	0.595851	n.s.	0.102218	1503.36	48	67
Number of unsuccessful IUI OB	0.0874089	0.122449	0.570052	n.s.	-0.139388	808.918	31	35
FSH (IU/L) UW	8.07681	6.14068	0.241846	n.s.	-0.45793	75.8306	12	20
FSH (IU/L) NW	8.8827	12.1945	0.0324142	*	-0.236267	282.173	129	195
FSH (IU/L) OW	9.33802	6.76017	0.986659	n.s.	-0.00325813	1.47877e+06	48	67
FSH (IU/L) OB	1.7805	2.11918	0.0956079	n.s.	-0.415016	92.1099	31	35
LH (IU/L) UW	22.8246	5.36468	0.701816	n.s.	0.168322	555.018	12	20
LH (IU/L) NW	5.55326	6.13247	0.647981	n.s.	-0.0513628	5951.27	129	195
LH (IU/L) OW	10.4358	7.95693	0.7938	n.s.	-0.0507213	6102.73	48	67
LH (IU/L) OB	10.5421	4.29748	0.791937	n.s.	0.0671364	3483.69	31	35
AMH (pmol/L) UW	1.45959	18.225	0.215811	n.s.	-0.372338	114.199	12	20
AMH (pmol/L) NW	5.69818	4.02517	0.0211787	*	0.272796	211.906	129	195
AMH (pmol/L) OW	9.05009	7.18793	0.381854	n.s.	0.169437	547.75	48	67
AMH (pmol/L) OB	8.88265	2.77505	0.108675	n.s.	0.416801	91.3311	31	35
Duration of infertility (year) UW	5.375	16.7569	0.266695	n.s.	-0.363031	120.078	12	20
Duration of infertility (year) NW	9.07914	6.02889	0.682043	n.s.	-0.0485269	6667.04	129	195
Duration of infertility (year) OW	14.4462	15.3804	0.45069	n.s.	-0.142502	773.992	48	67
Duration of infertility (year) OB	13.4443	11.4706	0.340643	n.s.	-0.238043	277.993	31	35
Duration of stimulation (day) UW	1.24306	2.19	0.512879	n.s.	-0.226351	307.352	12	20
Duration of stimulation (day) NW	3.54426	3.31477	0.663839	n.s.	0.0497323	6347.83	129	195
Duration of stimulation (day) OW	2.99826	2.78458	0.425395	n.s.	0.152367	677.126	48	67
Duration of stimulation (day) OB	4.47451	4.77551	0.726683	n.s.	-0.0864287	2102.42	31	35
Number of follicles UW	5.38889	7.3475	0.182245	n.s.	0.483198	68.2074	12	20
Number of follicles NW	8.33724	8.66861	0.0145399	*	0.278048	204.012	129	195
Number of follicles OW	13.1211	5.95634	0.0288873	*	0.448568	78.9874	48	67
Number of follicles OB	8.77003	5.98694	0.942279	n.s.	-0.0181466	47671.2	31	35
Total number of transferred embryos UW	0.222222	0.44	0.210548	n.s.	0.431331	85.3463	12	20
Total number of transferred embryos NW	0.255033	0.398948	0.431772	n.s.	0.0854303	2151.82	129	195
Total number of transferred embryos OW	0.301649	0.414792	0.401925	n.s.	-0.155062	653.829	48	67
Total number of transferred embryos OB	0.218522	0.453878	0.888212	n.s.	0.0340764	13519.5	31	35
Endometrial thickness on the day of triggering hCG injection (ENDOV; mm) UW	5.36076	5.3146	0.54484	n.s.	-0.225733	309.031	12	20
Endometrial thickness on the day of triggering hCG injection (ENDOV; mm) NW	2.73896	3.68363	0.544797	n.s.	0.0667856	3520.38	129	195
Endometrial thickness on the day of triggering hCG injection (ENDOV; mm) OW	3.73625	3.90926	0.343129	n.s.	0.179512	488.098	48	67
Endometrial thickness on the day of triggering hCG injection (ENDOV; mm) OB	2.85661	3.74702	0.922549	n.s.	0.0238773	27534.7	31	35
Endometrial thickness on the day of puncture (ENDPU; mm) UW	5.39243	4.8746	0.0908103	n.s.	-0.657282	37.3208	12	20
Endometrial thickness on the day of puncture (ENDPU; mm) NW	3.61525	4.27808	0.0875459	n.s.	0.191297	429.925	129	195
Endometrial thickness on the day of puncture (ENDPU; mm) OW	4.28208	2.75039	0.20723	n.s.	0.249297	253.546	48	67
Endometrial thickness on the day of puncture (ENDPU; mm) OB	4.83721	3.01719	0.104791	n.s.	0.412432	93.2553	31	35
Endometrial thickness on the day of embryo transfer (ENDET; mm) UW	6.2241	4.1139	0.492809	n.s.	-0.27032	215.787	12	20
Endometrial thickness on the day of embryo transfer (ENDET; mm) NW	4.65713	5.10678	0.333074	n.s.	0.10904	1321.25	129	195
Endometrial thickness on the day of embryo transfer (ENDET; mm) OW	5.62989	5.54345	0.471742	n.s.	-0.136844	839.23	48	67
Endometrial thickness on the day of embryo transfer (ENDET; mm) OB	5.77996	3.8722	0.309346	n.s.	0.25607	240.361	31	35
Paternal age (year) UW	13.8542	40.0275	0.124453	n.s.	-0.510846	61.1282	12	20
Paternal age (year) NW	35.0553	37.9146	0.00956002	**	-0.293841	182.773	129	195
Paternal age (year) OW	31.5933	39.4618	0.478958	n.s.	-0.131957	902.476	48	67
Paternal age (year) OB	32.3226	30.2727	0.183725	n.s.	-0.332254	143.166	31	35
Sperm concentration (x 10^6/ml) UW	1243.17	1756.63	0.722909	n.s.	0.125779	993.213	12	20
Sperm concentration (x 10^6/ml) NW	2140.12	2086.01	0.873336	n.s.	0.0181624	47588	129	195
Sperm concentration (x 10^6/ml) OW	1408.57	2105.11	0.15005	n.s.	0.265299	223.995	48	67
Sperm concentration (x 10^6/ml) OB	1443.79	1538.42	0.208244	n.s.	-0.312987	161.211	31	35
Sperm motility (%) UW	363.889	540.327	0.544356	n.s.	0.214175	343.179	12	20
Sperm motility (%) NW	338.331	343.175	0.349323	n.s.	0.106272	1390.92	129	195
Sperm motility (%) OW	242.382	379.346	0.284505	n.s.	0.196124	409.071	48	67
Sperm motility (%) OB	267.928	311.347	0.0889367	n.s.	-0.424121	88.2392	31	35
Teratozoospermia UW	0.222222	0.25	0.370547	n.s.	-0.32969	145.386	12	20
Teratozoospermia NW	0.219578	0.211019	0.664099	n.s.	0.049553	6393.84	129	195
Teratozoospermia OW	0.228733	0.247271	0.315574	n.s.	-0.189565	437.801	48	67
Teratozoospermia OB	0.243496	0.19102	0.171418	n.s.	0.34396	133.652	31	35
Normal sperm morphology UW	0.222222	0.25	0.370547	n.s.	0.32969	145.386	12	20
Normal sperm morphology NW	0.219578	0.211019	0.664099	n.s.	-0.049553	6393.84	129	195
Normal sperm morphology OW	0.228733	0.247271	0.315574	n.s.	0.189565	437.801	48	67
Normal sperm morphology OB	0.243496	0.19102	0.171418	n.s.	-0.34396	133.652	31	35
Embryo score of the best embryo transferred UW	0.409722	0.4875	0.512539	n.s.	0.238366	277.244	12	20
Embryo score of the best embryo transferred NW	0.229073	0.517922	2.05249e-07	***	0.556851	51.6024	129	195
Embryo score of the best embryo transferred OW	0.206597	0.506126	0.000367436	***	0.648077	38.3596	48	67
Embryo score of the best embryo transferred OB	0.443288	0.599184	0.0874132	n.s.	0.42424	88.1902	31	35

## Sheet: sig. diff. BMI-Gr
BMI groups
A	B	dimension	var1	var2	P-value	significance	effect size	sample size - 0,8 power - 0.05 p	nA	nB
UW	NW	Singleton pregnancy	0.234375	0.224242	0.698292	n.s.	0.0745918	2822.3	32	324
UW	OW	Singleton pregnancy	0.234375	0.226843	0.782145	n.s.	0.0564613	4925.15	32	115
UW	OB	Singleton pregnancy	0.234375	0.247934	0.45856	n.s.	-0.159545	617.658	32	66
UW	NW	Twin pregnancy	0	0.0385136	0.000278957	***	-0.213708	344.676	32	324
UW	OW	Twin pregnancy	0	0.0335728	0.0450115	*	-0.213159	346.448	32	115
UW	OB	Twin pregnancy	0	0		no data.		no data.	32	66
UW	NW	Age (year)	29.1719	22.2237	0.0762402	n.s.	-0.382787	108.102	32	324
UW	OW	Age (year)	29.1719	27.5451	0.14112	n.s.	-0.305959	168.657	32	115
UW	OB	Age (year)	29.1719	29.8276	0.224807	n.s.	-0.263859	226.436	32	66
UW	NW	Height (cm)	32.8398	37.503	0.16627	n.s.	0.250554	251.017	32	324
UW	OW	Height (cm)	32.8398	42.949	0.0343321	*	0.404608	96.8585	32	115
UW	OB	Height (cm)	32.8398	41.9467	0.100736	n.s.	0.344405	133.309	32	66
UW	NW	Weight (kg)	31.9375	45.4344	4.96006e-12	***	-1.57036	7.45996	32	324
UW	OW	Weight (kg)	31.9375	46.6311	9.44885e-28	***	-3.62274	2.5955	32	115
UW	OB	Weight (kg)	31.9375	90.4695	4.13997e-44	***	-4.74703	2.17522	32	66
UW	NW	BMI (kg/m^2)	1.64809	3.2054	2.73213e-20	***	-2.35304	4.06098	32	324
UW	OW	BMI (kg/m^2)	1.64809	1.97641	1.55111e-38	***	-6.7587	large effect size	32	115
UW	OB	BMI (kg/m^2)	1.64809	5.64997	8.09418e-62	***	-7.24597	large effect size	32	66
UW	NW	Number of discontinued cycles	0.131836	0.245847	0.952487	n.s.	-0.00871863	206511	32	324
UW	OW	Number of discontinued cycles	0.131836	0.148204	0.730428	n.s.	0.0674148	3454.99	32	115
UW	OB	Number of discontinued cycles	0.131836	0.125115	0.525556	n.s.	0.139221	810.855	32	66
UW	NW	Number of Fallopian tube obstruction	0.109375	0.169372	0.160259	n.s.	-0.224212	313.224	32	324
UW	OW	Number of Fallopian tube obstruction	0.109375	0.208242	0.0227334	*	-0.392231	103.005	32	115
UW	OB	Number of Fallopian tube obstruction	0.109375	0.198347	0.0723406	n.s.	-0.355354	125.28	32	66
UW	NW	Number of unsuccessful IUI	0.1875	0.196416	0.821673	n.s.	-0.0417524	9005.73	32	324
UW	OW	Number of unsuccessful IUI	0.1875	0.137921	0.325081	n.s.	0.218352	330.211	32	115
UW	OB	Number of unsuccessful IUI	0.1875	0.10652	0.148333	n.s.	0.349569	129.428	32	66
UW	NW	FSH (IU/L)	7.22672	11.0223	0.27135	n.s.	0.17589	508.366	32	324
UW	OW	FSH (IU/L)	7.22672	7.83617	0.0121711	*	0.511201	61.0449	32	115
UW	OB	FSH (IU/L)	7.22672	2.04682	5.5624e-07	***	1.56963	7.46578	32	66
UW	NW	LH (IU/L)	11.9965	5.90561	0.679408	n.s.	-0.10417	1447.56	32	324
UW	OW	LH (IU/L)	11.9965	8.99731	0.403584	n.s.	0.184028	464.481	32	115
UW	OB	LH (IU/L)	11.9965	7.23895	0.0850423	n.s.	0.414096	92.515	32	66
UW	NW	AMH (pmol/L)	12.3517	4.77545	0.596965	n.s.	0.146508	732.293	32	324
UW	OW	AMH (pmol/L)	12.3517	8.02177	0.936818	n.s.	0.018111	47858.8	32	115
UW	OB	AMH (pmol/L)	12.3517	5.89562	0.650574	n.s.	-0.111566	1262.12	32	66
UW	NW	Duration of infertility (year)	12.9001	7.24745	0.936619	n.s.	-0.0189949	43508.2	32	324
UW	OW	Duration of infertility (year)	12.9001	15.0658	0.542017	n.s.	-0.118155	1125.4	32	115
UW	OB	Duration of infertility (year)	12.9001	12.5781	0.0245527	*	-0.500426	63.6589	32	66
UW	NW	Duration of stimulation (day)	1.8584	3.40817	0.0866343	n.s.	-0.256833	238.942	32	324
UW	OW	Duration of stimulation (day)	1.8584	2.89028	0.0101612	*	-0.471604	71.5532	32	115
UW	OB	Duration of stimulation (day)	1.8584	4.64302	0.000182823	***	-0.725148	30.8431	32	66
UW	NW	Number of follicles	6.99902	8.69581	0.622304	n.s.	-0.0851596	2165.52	32	324
UW	OW	Number of follicles	6.99902	9.39236	0.663705	n.s.	-0.0809159	2398.52	32	115
UW	OB	Number of follicles	6.99902	7.29477	0.339459	n.s.	-0.206459	369.234	32	66
UW	NW	Total number of transferred embryos	0.375	0.34225	0.00932534	**	-0.534319	55.9607	32	324
UW	OW	Total number of transferred embryos	0.375	0.369754	0.0113027	*	-0.531781	56.4866	32	115
UW	OB	Total number of transferred embryos	0.375	0.343434	0.211155	n.s.	-0.27735	205.035	32	66
UW	NW	Endometrial thickness on the day of triggering hCG injection (ENDOV; mm)	5.39983	3.31107	0.205599	n.s.	-0.295328	180.946	32	324
UW	OW	Endometrial thickness on the day of triggering hCG injection (ENDOV; mm)	5.39983	3.86764	0.616993	n.s.	-0.111344	1267.16	32	115
UW	OB	Endometrial thickness on the day of triggering hCG injection (ENDOV; mm)	5.39983	3.32928	0.0265156	*	-0.536828	55.4481	32	66
UW	NW	Endometrial thickness on the day of puncture (ENDPU; mm)	5.61624	4.0496	0.497662	n.s.	-0.146911	728.29	32	324
UW	OW	Endometrial thickness on the day of puncture (ENDPU; mm)	5.61624	3.44184	0.946177	n.s.	0.0156719	63914.6	32	115
UW	OB	Endometrial thickness on the day of puncture (ENDPU; mm)	5.61624	4.04123	0.0810497	n.s.	-0.406851	95.8044	32	66
UW	NW	Endometrial thickness on the day of embryo transfer (ENDET; mm)	4.99483	4.94188	0.862191	n.s.	-0.0329174	14488.2	32	324
UW	OW	Endometrial thickness on the day of embryo transfer (ENDET; mm)	4.99483	5.60539	0.742559	n.s.	-0.0642946	3798.37	32	115
UW	OB	Endometrial thickness on the day of embryo transfer (ENDET; mm)	4.99483	4.84858	0.293694	n.s.	-0.23004	297.604	32	66
UW	NW	Paternal age (year)	32.1836	37.5418	0.554166	n.s.	-0.105031	1423.94	32	324
UW	OW	Paternal age (year)	32.1836	36.3335	0.589094	n.s.	-0.105645	1407.47	32	115
UW	OB	Paternal age (year)	32.1836	32.1212	0.959897	n.s.	0.0109111	131857	32	66
UW	NW	Sperm concentration (x 10^6/ml)	1570.27	2107.72	0.544894	n.s.	-0.101475	1525.42	32	324
UW	OW	Sperm concentration (x 10^6/ml)	1570.27	1845.98	0.350768	n.s.	0.180901	480.645	32	115
UW	OB	Sperm concentration (x 10^6/ml)	1570.27	1531.56	0.689674	n.s.	0.0870573	2072.18	32	66
UW	NW	Sperm motility (%)	479.601	342.176	0.596066	n.s.	0.115177	1184.3	32	324
UW	OW	Sperm motility (%)	479.601	325.245	0.212857	n.s.	0.283786	195.884	32	115
UW	OB	Sperm motility (%)	479.601	304.397	0.453342	n.s.	0.176579	504.414	32	66
UW	NW	Teratozoospermia	0.246094	0.214554	0.183453	n.s.	0.268993	217.912	32	324
UW	OW	Teratozoospermia	0.246094	0.241664	0.77517	n.s.	0.0580782	4654.79	32	115
UW	OB	Teratozoospermia	0.246094	0.222222	0.332389	n.s.	0.214967	340.662	32	66
UW	NW	Normal sperm morphology	0.246094	0.214554	0.183453	n.s.	-0.268993	217.912	32	324
UW	OW	Normal sperm morphology	0.246094	0.241664	0.77517	n.s.	-0.0580782	4654.79	32	115
UW	OB	Normal sperm morphology	0.246094	0.222222	0.332389	n.s.	-0.214967	340.662	32	66
UW	NW	Embryo score of the best embryo transferred	0.464844	0.433042	0.0754847	n.s.	-0.353119	126.859	32	324
UW	OW	Embryo score of the best embryo transferred	0.464844	0.420718	0.0806413	n.s.	-0.36945	115.975	32	115
UW	OB	Embryo score of the best embryo transferred	0.464844	0.550275	0.970521	n.s.	-0.00778067	259301	32	66
NW	OW	Singleton pregnancy	0.224242	0.226843	0.872579	n.s.	-0.0175029	51241.8	324	115
NW	OB	Singleton pregnancy	0.224242	0.247934	0.0900984	n.s.	-0.240172	273.102	324	66
NW	OW	Twin pregnancy	0.0385136	0.0335728	0.793134	n.s.	0.0276207	20577.3	324	115
NW	OB	Twin pregnancy	0.0385136	0	0.000278957	***	0.223735	314.557	324	66
NW	OW	Age (year)	22.2237	27.5451	0.709738	n.s.	0.0426414	8634.19	324	115
NW	OB	Age (year)	22.2237	29.8276	0.598326	n.s.	0.0790166	2515.16	324	66
NW	OW	Height (cm)	37.503	42.949	0.128987	n.s.	0.171173	536.717	324	115
NW	OB	Height (cm)	37.503	41.9467	0.463635	n.s.	0.103573	1464.29	324	66
NW	OW	Weight (kg)	45.4344	46.6311	2.08275e-44	***	-2.00126	5.08527	324	115
NW	OB	Weight (kg)	45.4344	90.4695	2.85692e-38	***	-4.11396	2.36889	324	66
NW	OW	BMI (kg/m^2)	3.2054	1.97641	1.76468e-90	***	-3.09117	2.98092	324	115
NW	OB	BMI (kg/m^2)	3.2054	5.64997	3.71465e-51	***	-5.8334	large effect size	324	66
NW	OW	Number of discontinued cycles	0.245847	0.148204	0.508509	n.s.	0.063901	3845.3	324	115
NW	OB	Number of discontinued cycles	0.245847	0.125115	0.295645	n.s.	0.114355	1201.36	324	66
NW	OW	Number of Fallopian tube obstruction	0.169372	0.208242	0.102362	n.s.	-0.18743	447.81	324	115
NW	OB	Number of Fallopian tube obstruction	0.169372	0.198347	0.345798	n.s.	-0.135419	856.971	324	66
NW	OW	Number of unsuccessful IUI	0.196416	0.137921	0.0161544	*	0.242194	268.579	324	115
NW	OB	Number of unsuccessful IUI	0.196416	0.10652	0.00235931	**	0.345162	132.73	324	66
NW	OW	FSH (IU/L)	11.0223	7.83617	0.008427	**	0.266365	222.214	324	115
NW	OB	FSH (IU/L)	11.0223	2.04682	6.56491e-19	***	0.805575	25.1868	324	66
NW	OW	LH (IU/L)	5.90561	8.99731	0.00769496	**	0.323783	150.703	324	115
NW	OB	LH (IU/L)	5.90561	7.23895	6.8222e-05	***	0.606634	43.6377	324	66
NW	OW	AMH (pmol/L)	4.77545	8.02177	0.324117	n.s.	-0.121396	1066.15	324	115
NW	OB	AMH (pmol/L)	4.77545	5.89562	0.0445147	*	-0.296377	179.675	324	66
NW	OW	Duration of infertility (year)	7.24745	15.0658	0.308858	n.s.	-0.131367	910.585	324	115
NW	OB	Duration of infertility (year)	7.24745	12.5781	0.000319438	***	-0.610607	43.0847	324	66
NW	OW	Duration of stimulation (day)	3.40817	2.89028	0.103733	n.s.	-0.170758	539.325	324	115
NW	OB	Duration of stimulation (day)	3.40817	4.64302	0.00133415	**	-0.498253	64.2066	324	66
NW	OW	Number of follicles	8.69581	9.39236	0.983248	n.s.	0.00232756	2.89757e+06	324	115
NW	OB	Number of follicles	8.69581	7.29477	0.407888	n.s.	-0.10633	1389.39	324	66
NW	OW	Total number of transferred embryos	0.34225	0.369754	0.863745	n.s.	-0.0190248	43371.8	324	115
NW	OB	Total number of transferred embryos	0.34225	0.343434	0.0660308	n.s.	0.252511	247.156	324	66
NW	OW	Endometrial thickness on the day of triggering hCG injection (ENDOV; mm)	3.31107	3.86764	0.124669	n.s.	0.173965	519.66	324	115
NW	OB	Endometrial thickness on the day of triggering hCG injection (ENDOV; mm)	3.31107	3.32928	0.0346548	*	-0.291227	186.051	324	66
NW	OW	Endometrial thickness on the day of puncture (ENDPU; mm)	4.0496	3.44184	0.108862	n.s.	0.168345	554.866	324	115
NW	OB	Endometrial thickness on the day of puncture (ENDPU; mm)	4.0496	4.04123	0.0378469	*	-0.28544	193.632	324	66
NW	OW	Endometrial thickness on the day of embryo transfer (ENDET; mm)	4.94188	5.60539	0.758966	n.s.	-0.034417	13253.2	324	115
NW	OB	Endometrial thickness on the day of embryo transfer (ENDET; mm)	4.94188	4.84858	0.144787	n.s.	-0.198132	400.842	324	66
NW	OW	Paternal age (year)	37.5418	36.3335	0.990271	n.s.	0.00131664	9.05526e+06	324	115
NW	OB	Paternal age (year)	37.5418	32.1212	0.369952	n.s.	0.115981	1167.94	324	66
NW	OW	Sperm concentration (x 10^6/ml)	2107.72	1845.98	0.0104415	*	0.272106	212.977	324	115
NW	OB	Sperm concentration (x 10^6/ml)	2107.72	1531.56	0.144019	n.s.	0.17963	487.46	324	66
NW	OW	Sperm motility (%)	342.176	325.245	0.103163	n.s.	0.17579	508.944	324	115
NW	OB	Sperm motility (%)	342.176	304.397	0.612461	n.s.	0.0662898	3573.22	324	66
NW	OW	Teratozoospermia	0.214554	0.241664	0.0676632	n.s.	-0.205492	372.71	324	115
NW	OB	Teratozoospermia	0.214554	0.222222	0.736049	n.s.	-0.046383	7297.53	324	66
NW	OW	Normal sperm morphology	0.214554	0.241664	0.0676632	n.s.	0.205492	372.71	324	115
NW	OB	Normal sperm morphology	0.214554	0.222222	0.736049	n.s.	0.046383	7297.53	324	66
NW	OW	Embryo score of the best embryo transferred	0.433042	0.420718	0.885517	n.s.	-0.0155615	64824.9	324	115
NW	OB	Embryo score of the best embryo transferred	0.433042	0.550275	0.0236384	*	0.338099	138.292	324	66
OW	OB	Singleton pregnancy	0.226843	0.247934	0.163656	n.s.	-0.219143	327.837	115	66
OW	OB	Twin pregnancy	0.0335728	0	0.0450115	*	0.236835	280.826	115	66
OW	OB	Age (year)	27.5451	29.8276	0.833386	n.s.	0.0329336	14473.9	115	66
OW	OB	Height (cm)	42.949	41.9467	0.672564	n.s.	-0.0652541	3687.51	115	66
OW	OB	Weight (kg)	46.6311	90.4695	6.19291e-22	***	-2.0706	4.83905	115	66
OW	OB	BMI (kg/m^2)	1.97641	5.64997	4.32341e-32	***	-3.20293	2.88262	115	66
OW	OB	Number of discontinued cycles	0.148204	0.125115	0.668406	n.s.	0.0648317	3735.72	115	66
OW	OB	Number of Fallopian tube obstruction	0.208242	0.198347	0.743235	n.s.	0.0503971	6181.48	115	66
OW	OB	Number of unsuccessful IUI	0.137921	0.10652	0.410968	n.s.	0.123054	1037.64	115	66
OW	OB	FSH (IU/L)	7.83617	2.04682	6.19415e-07	***	0.680638	34.8716	115	66
OW	OB	LH (IU/L)	8.99731	7.23895	0.129541	n.s.	0.228773	300.899	115	66
OW	OB	AMH (pmol/L)	8.02177	5.89562	0.353506	n.s.	-0.137979	825.498	115	66
OW	OB	Duration of infertility (year)	15.0658	12.5781	0.0196571	*	-0.355778	124.984	115	66
OW	OB	Duration of stimulation (day)	2.89028	4.64302	0.0418624	*	-0.339016	137.55	115	66
OW	OB	Number of follicles	9.39236	7.29477	0.473532	n.s.	-0.107324	1363.78	115	66
OW	OB	Total number of transferred embryos	0.369754	0.343434	0.0864899	n.s.	0.264171	225.904	115	66
OW	OB	Endometrial thickness on the day of triggering hCG injection (ENDOV; mm)	3.86764	3.32928	0.00391329	**	-0.444128	80.5545	115	66
OW	OB	Endometrial thickness on the day of puncture (ENDPU; mm)	3.44184	4.04123	0.00335755	**	-0.47227	71.3541	115	66
OW	OB	Endometrial thickness on the day of embryo transfer (ENDET; mm)	5.60539	4.84858	0.304074	n.s.	-0.156309	643.452	115	66
OW	OB	Paternal age (year)	36.3335	32.1212	0.441648	n.s.	0.117275	1142.33	115	66
OW	OB	Sperm concentration (x 10^6/ml)	1845.98	1531.56	0.502248	n.s.	-0.101361	1528.86	115	66
OW	OB	Sperm motility (%)	325.245	304.397	0.463038	n.s.	-0.112721	1236.43	115	66
OW	OB	Teratozoospermia	0.241664	0.222222	0.312983	n.s.	0.154739	656.555	115	66
OW	OB	Normal sperm morphology	0.241664	0.222222	0.312983	n.s.	-0.154739	656.555	115	66
OW	OB	Embryo score of the best embryo transferred	0.420718	0.550275	0.0326112	*	0.346481	131.728	115	66

## Sheet: sig. diff. BMI-Gr Pre
BMI groups	Pregnant
A	B	dimension	var1	var2	P-value	significance
UW	NW	Singleton pregnancy	0	0.125593	6.56476e-06	***
UW	OW	Singleton pregnancy	0	0.138889	0.00359106	**
UW	OB	Singleton pregnancy	0	0.0312175	0.325309	n.s.
UW	NW	Twin pregnancy	0	0.0906196	0.000233047	***
UW	OW	Twin pregnancy	0	0.0763889	0.044261	*
UW	OB	Twin pregnancy	0	0		no data
UW	NW	Age (year)	18.4097	17.9295	0.0309127	*
UW	OW	Age (year)	18.4097	23.385	0.0684784	n.s.
UW	OB	Age (year)	18.4097	22.9802	0.0877159	n.s.
UW	NW	Height (cm)	38.3056	33.6821	0.281966	n.s.
UW	OW	Height (cm)	38.3056	37.9787	0.186634	n.s.
UW	OB	Height (cm)	38.3056	37.8044	0.25123	n.s.
UW	NW	Weight (kg)	51.9097	46.0347	0.000186738	***
UW	OW	Weight (kg)	51.9097	36.9475	1.98735e-08	***
UW	OB	Weight (kg)	51.9097	94.2477	3.17917e-14	***
UW	NW	BMI (kg/m^2)	3.45667	3.3448	1.9671e-06	***
UW	OW	BMI (kg/m^2)	3.45667	2.02791	1.06585e-10	***
UW	OB	BMI (kg/m^2)	3.45667	7.74077	4.53079e-19	***
UW	NW	Number of discontinued cycles	0.0763889	0.118262	0.715852	n.s.
UW	OW	Number of discontinued cycles	0.0763889	0.222222	0.446969	n.s.
UW	OB	Number of discontinued cycles	0.0763889	0.0603538	0.844652	n.s.
UW	NW	Number of Fallopian tube obstruction	0.0763889	0.160928	0.211062	n.s.
UW	OW	Number of Fallopian tube obstruction	0.0763889	0.234375	0.0122979	*
UW	OB	Number of Fallopian tube obstruction	0.0763889	0.135276	0.472886	n.s.
UW	NW	Number of unsuccessful IUI	0.243056	0.174268	0.233439	n.s.
UW	OW	Number of unsuccessful IUI	0.243056	0.152344	0.17135	n.s.
UW	OB	Number of unsuccessful IUI	0.243056	0.0874089	0.0626223	n.s.
UW	NW	FSH (IU/L)	8.07681	8.8827	0.766077	n.s.
UW	OW	FSH (IU/L)	8.07681	9.33802	0.503778	n.s.
UW	OB	FSH (IU/L)	8.07681	1.7805	0.0120055	*
UW	NW	LH (IU/L)	22.8246	5.55326	0.901078	n.s.
UW	OW	LH (IU/L)	22.8246	10.4358	0.504249	n.s.
UW	OB	LH (IU/L)	22.8246	10.5421	0.345249	n.s.
UW	NW	AMH (pmol/L)	1.45959	5.69818	0.0591205	n.s.
UW	OW	AMH (pmol/L)	1.45959	9.05009	0.0705284	n.s.
UW	OB	AMH (pmol/L)	1.45959	8.88265	0.0139521	*
UW	NW	Duration of infertility (year)	5.375	9.07914	0.301113	n.s.
UW	OW	Duration of infertility (year)	5.375	14.4462	0.292367	n.s.
UW	OB	Duration of infertility (year)	5.375	13.4443	0.0317359	*
UW	NW	Duration of stimulation (day)	1.24306	3.54426	0.072261	n.s.
UW	OW	Duration of stimulation (day)	1.24306	2.99826	0.0129569	*
UW	OB	Duration of stimulation (day)	1.24306	4.47451	0.00546289	**
UW	NW	Number of follicles	5.38889	8.33724	0.93483	n.s.
UW	OW	Number of follicles	5.38889	13.1211	0.795972	n.s.
UW	OB	Number of follicles	5.38889	8.77003	0.763708	n.s.
UW	NW	Total number of transferred embryos	0.222222	0.255033	0.252342	n.s.
UW	OW	Total number of transferred embryos	0.222222	0.301649	0.530943	n.s.
UW	OB	Total number of transferred embryos	0.222222	0.218522	0.94895	n.s.
UW	NW	Endometrial thickness on the day of triggering hCG injection (ENDOV; mm)	5.36076	2.73896	0.201586	n.s.
UW	OW	Endometrial thickness on the day of triggering hCG injection (ENDOV; mm)	5.36076	3.73625	0.321105	n.s.
UW	OB	Endometrial thickness on the day of triggering hCG injection (ENDOV; mm)	5.36076	2.85661	0.0770733	n.s.
UW	NW	Endometrial thickness on the day of puncture (ENDPU; mm)	5.39243	3.61525	0.0604743	n.s.
UW	OW	Endometrial thickness on the day of puncture (ENDPU; mm)	5.39243	4.28208	0.137811	n.s.
UW	OB	Endometrial thickness on the day of puncture (ENDPU; mm)	5.39243	4.83721	0.0112527	*
UW	NW	Endometrial thickness on the day of embryo transfer (ENDET; mm)	6.2241	4.65713	0.44944	n.s.
UW	OW	Endometrial thickness on the day of embryo transfer (ENDET; mm)	6.2241	5.62989	0.679948	n.s.
UW	OB	Endometrial thickness on the day of embryo transfer (ENDET; mm)	6.2241	5.77996	0.183637	n.s.
UW	NW	Paternal age (year)	13.8542	35.0553	0.282015	n.s.
UW	OW	Paternal age (year)	13.8542	31.5933	0.167178	n.s.
UW	OB	Paternal age (year)	13.8542	32.3226	0.627284	n.s.
UW	NW	Sperm concentration (x 10^6/ml)	1243.17	2140.12	0.869118	n.s.
UW	OW	Sperm concentration (x 10^6/ml)	1243.17	1408.57	0.725539	n.s.
UW	OB	Sperm concentration (x 10^6/ml)	1243.17	1443.79	0.310887	n.s.
UW	NW	Sperm motility (%)	363.889	338.331	0.515215	n.s.
UW	OW	Sperm motility (%)	363.889	242.382	0.32086	n.s.
UW	OB	Sperm motility (%)	363.889	267.928	0.130204	n.s.
UW	NW	Teratozoospermia	0.222222	0.219578	0.95904	n.s.
UW	OW	Teratozoospermia	0.222222	0.228733	0.896887	n.s.
UW	OB	Teratozoospermia	0.222222	0.243496	0.614713	n.s.
UW	NW	Normal sperm morphology	0.222222	0.219578	0.95904	n.s.
UW	OW	Normal sperm morphology	0.222222	0.228733	0.896887	n.s.
UW	OB	Normal sperm morphology	0.222222	0.243496	0.614713	n.s.
UW	NW	Embryo score of the best embryo transferred	0.409722	0.229073	0.107949	n.s.
UW	OW	Embryo score of the best embryo transferred	0.409722	0.206597	0.0878897	n.s.
UW	OB	Embryo score of the best embryo transferred	0.409722	0.443288	0.77126	n.s.
NW	OW	Singleton pregnancy	0.125593	0.138889	0.758205	n.s.
NW	OB	Singleton pregnancy	0.125593	0.0312175	0.0121238	*
NW	OW	Twin pregnancy	0.0906196	0.0763889	0.718876	n.s.
NW	OB	Twin pregnancy	0.0906196	0	0.000233047	***
NW	OW	Age (year)	17.9295	23.385	0.611358	n.s.
NW	OB	Age (year)	17.9295	22.9802	0.625089	n.s.
NW	OW	Height (cm)	33.6821	37.9787	0.513226	n.s.
NW	OB	Height (cm)	33.6821	37.8044	0.746907	n.s.
NW	OW	Weight (kg)	46.0347	36.9475	4.70558e-22	***
NW	OB	Weight (kg)	46.0347	94.2477	4.0036e-18	***
NW	OW	BMI (kg/m^2)	3.3448	2.02791	1.68067e-37	***
NW	OB	BMI (kg/m^2)	3.3448	7.74077	1.2735e-21	***
NW	OW	Number of discontinued cycles	0.118262	0.222222	0.505045	n.s.
NW	OB	Number of discontinued cycles	0.118262	0.0603538	0.34318	n.s.
NW	OW	Number of Fallopian tube obstruction	0.160928	0.234375	0.0313851	*
NW	OB	Number of Fallopian tube obstruction	0.160928	0.135276	0.598424	n.s.
NW	OW	Number of unsuccessful IUI	0.174268	0.152344	0.583778	n.s.
NW	OB	Number of unsuccessful IUI	0.174268	0.0874089	0.0547573	n.s.
NW	OW	FSH (IU/L)	8.8827	9.33802	0.456832	n.s.
NW	OB	FSH (IU/L)	8.8827	1.7805	2.62588e-09	***
NW	OW	LH (IU/L)	5.55326	10.4358	0.101713	n.s.
NW	OB	LH (IU/L)	5.55326	10.5421	0.0404456	*
NW	OW	AMH (pmol/L)	5.69818	9.05009	0.663214	n.s.
NW	OB	AMH (pmol/L)	5.69818	8.88265	0.158611	n.s.
NW	OW	Duration of infertility (year)	9.07914	14.4462	0.800513	n.s.
NW	OB	Duration of infertility (year)	9.07914	13.4443	0.063504	n.s.
NW	OW	Duration of stimulation (day)	3.54426	2.99826	0.182844	n.s.
NW	OB	Duration of stimulation (day)	3.54426	4.47451	0.0658108	n.s.
NW	OW	Number of follicles	8.33724	13.1211	0.621278	n.s.
NW	OB	Number of follicles	8.33724	8.77003	0.731063	n.s.
NW	OW	Total number of transferred embryos	0.255033	0.301649	0.42138	n.s.
NW	OB	Total number of transferred embryos	0.255033	0.218522	0.0883763	n.s.
NW	OW	Endometrial thickness on the day of triggering hCG injection (ENDOV; mm)	2.73896	3.73625	0.5498	n.s.
NW	OB	Endometrial thickness on the day of triggering hCG injection (ENDOV; mm)	2.73896	2.85661	0.165355	n.s.
NW	OW	Endometrial thickness on the day of puncture (ENDPU; mm)	3.61525	4.28208	0.396691	n.s.
NW	OB	Endometrial thickness on the day of puncture (ENDPU; mm)	3.61525	4.83721	0.0799722	n.s.
NW	OW	Endometrial thickness on the day of embryo transfer (ENDET; mm)	4.65713	5.62989	0.515634	n.s.
NW	OB	Endometrial thickness on the day of embryo transfer (ENDET; mm)	4.65713	5.77996	0.220004	n.s.
NW	OW	Paternal age (year)	35.0553	31.5933	0.538071	n.s.
NW	OB	Paternal age (year)	35.0553	32.3226	0.591666	n.s.
NW	OW	Sperm concentration (x 10^6/ml)	2140.12	1408.57	0.368107	n.s.
NW	OB	Sperm concentration (x 10^6/ml)	2140.12	1443.79	0.066417	n.s.
NW	OW	Sperm motility (%)	338.331	242.382	0.401328	n.s.
NW	OB	Sperm motility (%)	338.331	267.928	0.0700841	n.s.
NW	OW	Teratozoospermia	0.219578	0.228733	0.725486	n.s.
NW	OB	Teratozoospermia	0.219578	0.243496	0.349511	n.s.
NW	OW	Normal sperm morphology	0.219578	0.228733	0.725486	n.s.
NW	OB	Normal sperm morphology	0.219578	0.243496	0.349511	n.s.
NW	OW	Embryo score of the best embryo transferred	0.229073	0.206597	0.685302	n.s.
NW	OB	Embryo score of the best embryo transferred	0.229073	0.443288	0.038655	*
OW	OB	Singleton pregnancy	0.138889	0.0312175	0.0369062	*
OW	OB	Twin pregnancy	0.0763889	0	0.044261	*
OW	OB	Age (year)	23.385	22.9802	0.956781	n.s.
OW	OB	Height (cm)	37.9787	37.8044	0.846844	n.s.
OW	OB	Weight (kg)	36.9475	94.2477	2.41986e-10	***
OW	OB	BMI (kg/m^2)	2.02791	7.74077	4.10643e-13	***
OW	OB	Number of discontinued cycles	0.222222	0.0603538	0.217307	n.s.
OW	OB	Number of Fallopian tube obstruction	0.234375	0.135276	0.031413	*
OW	OB	Number of unsuccessful IUI	0.152344	0.0874089	0.251188	n.s.
OW	OB	FSH (IU/L)	9.33802	1.7805	0.000278127	***
OW	OB	LH (IU/L)	10.4358	10.5421	0.529823	n.s.
OW	OB	AMH (pmol/L)	9.05009	8.88265	0.374088	n.s.
OW	OB	Duration of infertility (year)	14.4462	13.4443	0.165472	n.s.
OW	OB	Duration of stimulation (day)	2.99826	4.47451	0.403578	n.s.
OW	OB	Number of follicles	13.1211	8.77003	0.512159	n.s.
OW	OB	Total number of transferred embryos	0.301649	0.218522	0.427517	n.s.
OW	OB	Endometrial thickness on the day of triggering hCG injection (ENDOV; mm)	3.73625	2.85661	0.11214	n.s.
OW	OB	Endometrial thickness on the day of puncture (ENDPU; mm)	4.28208	4.83721	0.0362161	*
OW	OB	Endometrial thickness on the day of embryo transfer (ENDET; mm)	5.62989	5.77996	0.13156	n.s.
OW	OB	Paternal age (year)	31.5933	32.3226	0.356279	n.s.
OW	OB	Sperm concentration (x 10^6/ml)	1408.57	1443.79	0.316876	n.s.
OW	OB	Sperm motility (%)	242.382	267.928	0.297375	n.s.
OW	OB	Teratozoospermia	0.228733	0.243496	0.569303	n.s.
OW	OB	Normal sperm morphology	0.228733	0.243496	0.569303	n.s.
OW	OB	Embryo score of the best embryo transferred	0.206597	0.443288	0.0309829	*

## Sheet: sig. diff. BMI-Gr NPre
BMI groups	Non-pregnant
A	B	dimension	var1	var2	P-value	significance
UW	NW	Singleton pregnancy	0	0		no data
UW	OW	Singleton pregnancy	0	0		no data
UW	OB	Singleton pregnancy	0	0		no data
UW	NW	Twin pregnancy	0	0		no data
UW	OW	Twin pregnancy	0	0		no data
UW	OB	Twin pregnancy	0	0		no data
UW	NW	Age (year)	28.5875	23.2592	0.415484	n.s.
UW	OW	Age (year)	28.5875	27.8271	0.449442	n.s.
UW	OB	Age (year)	28.5875	32.7755	0.513402	n.s.
UW	NW	Height (cm)	29.54	39.7575	0.409704	n.s.
UW	OW	Height (cm)	29.54	46.4954	0.113407	n.s.
UW	OB	Height (cm)	29.54	45.5053	0.280523	n.s.
UW	NW	Weight (kg)	18.0275	44.9946	6.68719e-10	***
UW	OW	Weight (kg)	18.0275	53.5433	5.57639e-24	***
UW	OB	Weight (kg)	18.0275	86.5927	2.6233e-27	***
UW	NW	BMI (kg/m^2)	0.2659	3.10958	1.15608e-34	***
UW	OW	BMI (kg/m^2)	0.2659	1.9395	1.19403e-57	***
UW	OB	BMI (kg/m^2)	0.2659	3.78616	4.99604e-36	***
UW	NW	Number of discontinued cycles	0.16	0.3281	0.919508	n.s.
UW	OW	Number of discontinued cycles	0.16	0.093562	0.344501	n.s.
UW	OB	Number of discontinued cycles	0.16	0.179592	0.62803	n.s.
UW	NW	Number of Fallopian tube obstruction	0.1275	0.174727	0.394376	n.s.
UW	OW	Number of Fallopian tube obstruction	0.1275	0.181778	0.367399	n.s.
UW	OB	Number of Fallopian tube obstruction	0.1275	0.233469	0.0632745	n.s.
UW	NW	Number of unsuccessful IUI	0.1275	0.208968	0.106999	n.s.
UW	OW	Number of unsuccessful IUI	0.1275	0.126977	0.993644	n.s.
UW	OB	Number of unsuccessful IUI	0.1275	0.122449	0.944286	n.s.
UW	NW	FSH (IU/L)	6.14068	12.1945	0.250274	n.s.
UW	OW	FSH (IU/L)	6.14068	6.76017	0.00675406	**
UW	OB	FSH (IU/L)	6.14068	2.11918	1.68918e-05	***
UW	NW	LH (IU/L)	5.36468	6.13247	0.34483	n.s.
UW	OW	LH (IU/L)	5.36468	7.95693	0.654308	n.s.
UW	OB	LH (IU/L)	5.36468	4.29748	0.0934749	n.s.
UW	NW	AMH (pmol/L)	18.225	4.02517	0.289476	n.s.
UW	OW	AMH (pmol/L)	18.225	7.18793	0.472759	n.s.
UW	OB	AMH (pmol/L)	18.225	2.77505	0.529508	n.s.
UW	NW	Duration of infertility (year)	16.7569	6.02889	0.686161	n.s.
UW	OW	Duration of infertility (year)	16.7569	15.3804	0.858476	n.s.
UW	OB	Duration of infertility (year)	16.7569	11.4706	0.13226	n.s.
UW	NW	Duration of stimulation (day)	2.19	3.31477	0.401855	n.s.
UW	OW	Duration of stimulation (day)	2.19	2.78458	0.176427	n.s.
UW	OB	Duration of stimulation (day)	2.19	4.77551	0.0084351	**
UW	NW	Number of follicles	7.3475	8.66861	0.541993	n.s.
UW	OW	Number of follicles	7.3475	5.95634	0.819612	n.s.
UW	OB	Number of follicles	7.3475	5.98694	0.164579	n.s.
UW	NW	Total number of transferred embryos	0.44	0.398948	0.0207683	*
UW	OW	Total number of transferred embryos	0.44	0.414792	0.0109014	*
UW	OB	Total number of transferred embryos	0.44	0.453878	0.185975	n.s.
UW	NW	Endometrial thickness on the day of triggering hCG injection (ENDOV; mm)	5.3146	3.68363	0.584261	n.s.
UW	OW	Endometrial thickness on the day of triggering hCG injection (ENDOV; mm)	5.3146	3.90926	0.838017	n.s.
UW	OB	Endometrial thickness on the day of triggering hCG injection (ENDOV; mm)	5.3146	3.74702	0.176048	n.s.
UW	NW	Endometrial thickness on the day of puncture (ENDPU; mm)	4.8746	4.27808	0.429598	n.s.
UW	OW	Endometrial thickness on the day of puncture (ENDPU; mm)	4.8746	2.75039	0.156362	n.s.
UW	OB	Endometrial thickness on the day of puncture (ENDPU; mm)	4.8746	3.01719	0.888743	n.s.
UW	NW	Endometrial thickness on the day of embryo transfer (ENDET; mm)	4.1139	5.10678	0.60942	n.s.
UW	OW	Endometrial thickness on the day of embryo transfer (ENDET; mm)	4.1139	5.54345	0.919688	n.s.
UW	OB	Endometrial thickness on the day of embryo transfer (ENDET; mm)	4.1139	3.8722	0.978332	n.s.
UW	NW	Paternal age (year)	40.0275	37.9146	0.862705	n.s.
UW	OW	Paternal age (year)	40.0275	39.4618	0.942235	n.s.
UW	OB	Paternal age (year)	40.0275	30.2727	0.879544	n.s.
UW	NW	Sperm concentration (x 10^6/ml)	1756.63	2086.01	0.546749	n.s.
UW	OW	Sperm concentration (x 10^6/ml)	1756.63	2105.11	0.351869	n.s.
UW	OB	Sperm concentration (x 10^6/ml)	1756.63	1538.42	0.719881	n.s.
UW	NW	Sperm motility (%)	540.327	343.175	0.835879	n.s.
UW	OW	Sperm motility (%)	540.327	379.346	0.391745	n.s.
UW	OB	Sperm motility (%)	540.327	311.347	0.763097	n.s.
UW	NW	Teratozoospermia	0.25	0.211019	0.112125	n.s.
UW	OW	Teratozoospermia	0.25	0.247271	0.690631	n.s.
UW	OB	Teratozoospermia	0.25	0.19102	0.0850151	n.s.
UW	NW	Normal sperm morphology	0.25	0.211019	0.112125	n.s.
UW	OW	Normal sperm morphology	0.25	0.247271	0.690631	n.s.
UW	OB	Normal sperm morphology	0.25	0.19102	0.0850151	n.s.
UW	NW	Embryo score of the best embryo transferred	0.4875	0.517922	0.366202	n.s.
UW	OW	Embryo score of the best embryo transferred	0.4875	0.506126	0.455156	n.s.
UW	OB	Embryo score of the best embryo transferred	0.4875	0.599184	0.70754	n.s.
NW	OW	Singleton pregnancy	0	0		no data
NW	OB	Singleton pregnancy	0	0		no data
NW	OW	Twin pregnancy	0	0		no data
NW	OB	Twin pregnancy	0	0		no data
NW	OW	Age (year)	23.2592	27.8271	0.99379	n.s.
NW	OB	Age (year)	23.2592	32.7755	0.983255	n.s.
NW	OW	Height (cm)	39.7575	46.4954	0.168227	n.s.
NW	OB	Height (cm)	39.7575	45.5053	0.552079	n.s.
NW	OW	Weight (kg)	44.9946	53.5433	2.98677e-24	***
NW	OB	Weight (kg)	44.9946	86.5927	4.07332e-21	***
NW	OW	BMI (kg/m^2)	3.10958	1.9395	8.71157e-54	***
NW	OB	BMI (kg/m^2)	3.10958	3.78616	5.61294e-32	***
NW	OW	Number of discontinued cycles	0.3281	0.093562	0.127682	n.s.
NW	OB	Number of discontinued cycles	0.3281	0.179592	0.576632	n.s.
NW	OW	Number of Fallopian tube obstruction	0.174727	0.181778	0.82801	n.s.
NW	OB	Number of Fallopian tube obstruction	0.174727	0.233469	0.105311	n.s.
NW	OW	Number of unsuccessful IUI	0.208968	0.126977	0.00764915	**
NW	OB	Number of unsuccessful IUI	0.208968	0.122449	0.0277002	*
NW	OW	FSH (IU/L)	12.1945	6.76017	0.00494828	**
NW	OB	FSH (IU/L)	12.1945	2.11918	8.95619e-11	***
NW	OW	LH (IU/L)	6.13247	7.95693	0.0364627	*
NW	OB	LH (IU/L)	6.13247	4.29748	0.000130184	***
NW	OW	AMH (pmol/L)	4.02517	7.18793	0.371709	n.s.
NW	OB	AMH (pmol/L)	4.02517	2.77505	0.188973	n.s.
NW	OW	Duration of infertility (year)	6.02889	15.3804	0.260979	n.s.
NW	OB	Duration of infertility (year)	6.02889	11.4706	0.00131676	**
NW	OW	Duration of stimulation (day)	3.31477	2.78458	0.331219	n.s.
NW	OB	Duration of stimulation (day)	3.31477	4.77551	0.00966142	**
NW	OW	Number of follicles	8.66861	5.95634	0.50167	n.s.
NW	OB	Number of follicles	8.66861	5.98694	0.167313	n.s.
NW	OW	Total number of transferred embryos	0.398948	0.414792	0.439847	n.s.
NW	OB	Total number of transferred embryos	0.398948	0.453878	0.273035	n.s.
NW	OW	Endometrial thickness on the day of triggering hCG injection (ENDOV; mm)	3.68363	3.90926	0.132583	n.s.
NW	OB	Endometrial thickness on the day of triggering hCG injection (ENDOV; mm)	3.68363	3.74702	0.126501	n.s.
NW	OW	Endometrial thickness on the day of puncture (ENDPU; mm)	4.27808	2.75039	0.141752	n.s.
NW	OB	Endometrial thickness on the day of puncture (ENDPU; mm)	4.27808	3.01719	0.309254	n.s.
NW	OW	Endometrial thickness on the day of embryo transfer (ENDET; mm)	5.10678	5.54345	0.351445	n.s.
NW	OB	Endometrial thickness on the day of embryo transfer (ENDET; mm)	5.10678	3.8722	0.47279	n.s.
NW	OW	Paternal age (year)	37.9146	39.4618	0.665959	n.s.
NW	OB	Paternal age (year)	37.9146	30.2727	0.613465	n.s.
NW	OW	Sperm concentration (x 10^6/ml)	2086.01	2105.11	0.0116695	*
NW	OB	Sperm concentration (x 10^6/ml)	2086.01	1538.42	0.79328	n.s.
NW	OW	Sperm motility (%)	343.175	379.346	0.153935	n.s.
NW	OB	Sperm motility (%)	343.175	311.347	0.365963	n.s.
NW	OW	Teratozoospermia	0.211019	0.247271	0.0391479	*
NW	OB	Teratozoospermia	0.211019	0.19102	0.581695	n.s.
NW	OW	Normal sperm morphology	0.211019	0.247271	0.0391479	*
NW	OB	Normal sperm morphology	0.211019	0.19102	0.581695	n.s.
NW	OW	Embryo score of the best embryo transferred	0.517922	0.506126	0.86698	n.s.
NW	OB	Embryo score of the best embryo transferred	0.517922	0.599184	0.10788	n.s.
OW	OB	Singleton pregnancy	0	0		no data
OW	OB	Twin pregnancy	0	0		no data
OW	OB	Age (year)	27.8271	32.7755	0.981287	n.s.
OW	OB	Height (cm)	46.4954	45.5053	0.686819	n.s.
OW	OB	Weight (kg)	53.5433	86.5927	8.11647e-13	***
OW	OB	BMI (kg/m^2)	1.9395	3.78616	1.24498e-21	***
OW	OB	Number of discontinued cycles	0.093562	0.179592	0.64108	n.s.
OW	OB	Number of Fallopian tube obstruction	0.181778	0.233469	0.181284	n.s.
OW	OB	Number of unsuccessful IUI	0.126977	0.122449	0.93167	n.s.
OW	OB	FSH (IU/L)	6.76017	2.11918	0.00110221	**
OW	OB	LH (IU/L)	7.95693	4.29748	0.104495	n.s.
OW	OB	AMH (pmol/L)	7.18793	2.77505	0.814737	n.s.
OW	OB	Duration of infertility (year)	15.3804	11.4706	0.0485237	*
OW	OB	Duration of stimulation (day)	2.78458	4.77551	0.0549905	n.s.
OW	OB	Number of follicles	5.95634	5.98694	0.0838576	n.s.
OW	OB	Total number of transferred embryos	0.414792	0.453878	0.14146	n.s.
OW	OB	Endometrial thickness on the day of triggering hCG injection (ENDOV; mm)	3.90926	3.74702	0.0196395	*
OW	OB	Endometrial thickness on the day of puncture (ENDPU; mm)	2.75039	3.01719	0.0519684	n.s.
OW	OB	Endometrial thickness on the day of embryo transfer (ENDET; mm)	5.54345	3.8722	0.92865	n.s.
OW	OB	Paternal age (year)	39.4618	30.2727	0.906257	n.s.
OW	OB	Sperm concentration (x 10^6/ml)	2105.11	1538.42	0.0966124	n.s.
OW	OB	Sperm motility (%)	379.346	311.347	0.0757297	n.s.
OW	OB	Teratozoospermia	0.247271	0.19102	0.0524675	n.s.
OW	OB	Normal sperm morphology	0.247271	0.19102	0.0524675	n.s.
OW	OB	Embryo score of the best embryo transferred	0.506126	0.599184	0.177933	n.s.

## Sheet: sig. diff. endo
all								Pregnant								Non-Pregnant
A	B	var1	var2	P-value	significance			A	B	var1	var2	P-value	significance			A	B	var1	var2	P-value	significance
UW-ENDOV	N-ENDOV	5.39983	3.31107	0.205599	n.s.			UW-ENDOV	N-ENDOV	5.36076	2.73896	0.201586	n.s.			UW-ENDOV	N-ENDOV	5.3146	3.68363	0.584261	n.s.
UW-ENDOV	OW-ENDOV	5.39983	3.86764	0.616993	n.s.			UW-ENDOV	OW-ENDOV	5.36076	3.73625	0.321105	n.s.			UW-ENDOV	OW-ENDOV	5.3146	3.90926	0.838017	n.s.
UW-ENDOV	O-ENDOV	5.39983	3.32928	0.0265156	*			UW-ENDOV	O-ENDOV	5.36076	2.85661	0.0770733	n.s.			UW-ENDOV	O-ENDOV	5.3146	3.74702	0.176048	n.s.
UW-ENDOV	UW-ENDPU	5.39983	5.61624	0.201984	n.s.			UW-ENDOV	UW-ENDPU	5.36076	5.39243	0.880797	n.s.			UW-ENDOV	UW-ENDPU	5.3146	4.8746	0.127842	n.s.
UW-ENDOV	N-ENDPU	5.39983	4.0496	0.0181396	*			UW-ENDOV	N-ENDPU	5.36076	3.61525	0.0410606	*			UW-ENDOV	N-ENDPU	5.3146	4.27808	0.206231	n.s.
UW-ENDOV	OW-ENDPU	5.39983	3.44184	0.110226	n.s.			UW-ENDOV	OW-ENDPU	5.36076	4.28208	0.0971076	n.s.			UW-ENDOV	OW-ENDPU	5.3146	2.75039	0.551333	n.s.
UW-ENDOV	O-ENDPU	5.39983	4.04123	0.0013316	**			UW-ENDOV	O-ENDPU	5.36076	4.83721	0.00737205	**			UW-ENDOV	O-ENDPU	5.3146	3.01719	0.0914332	n.s.
UW-ENDOV	UW-ENDET	5.39983	4.99483	0.000333538	***			UW-ENDOV	UW-ENDET	5.36076	6.2241	0.0479666	*			UW-ENDOV	UW-ENDET	5.3146	4.1139	0.00307404	**
UW-ENDOV	N-ENDET	5.39983	4.94188	7.24896e-06	***			UW-ENDOV	N-ENDET	5.36076	4.65713	0.00226154	**			UW-ENDOV	N-ENDET	5.3146	5.10678	0.00164828	**
UW-ENDOV	OW-ENDET	5.39983	5.60539	8.12473e-06	***			UW-ENDOV	OW-ENDET	5.36076	5.62989	0.00523337	**			UW-ENDOV	OW-ENDET	5.3146	5.54345	0.000645098	***
UW-ENDOV	O-ENDET	5.39983	4.84858	1.10374e-06	***			UW-ENDOV	O-ENDET	5.36076	5.77996	0.000591687	***			UW-ENDOV	O-ENDET	5.3146	3.8722	0.00104842	**
N-ENDOV	OW-ENDOV	3.31107	3.86764	0.124669	n.s.			N-ENDOV	OW-ENDOV	2.73896	3.73625	0.5498	n.s.			N-ENDOV	OW-ENDOV	3.68363	3.90926	0.132583	n.s.
N-ENDOV	O-ENDOV	3.31107	3.32928	0.0346548	*			N-ENDOV	O-ENDOV	2.73896	2.85661	0.165355	n.s.			N-ENDOV	O-ENDOV	3.68363	3.74702	0.126501	n.s.
N-ENDOV	UW-ENDPU	3.31107	5.61624	0.626597	n.s.			N-ENDOV	UW-ENDPU	2.73896	5.39243	0.277495	n.s.			N-ENDOV	UW-ENDPU	3.68363	4.8746	0.125401	n.s.
N-ENDOV	N-ENDPU	3.31107	4.0496	0.000664766	***			N-ENDOV	N-ENDPU	2.73896	3.61525	0.00272743	**			N-ENDOV	N-ENDPU	3.68363	4.27808	0.0427645	*
N-ENDOV	OW-ENDPU	3.31107	3.44184	0.362502	n.s.			N-ENDOV	OW-ENDPU	2.73896	4.28208	0.261116	n.s.			N-ENDOV	OW-ENDPU	3.68363	2.75039	0.875071	n.s.
N-ENDOV	O-ENDPU	3.31107	4.04123	0.00010702	***			N-ENDOV	O-ENDPU	2.73896	4.83721	0.00155727	**			N-ENDOV	O-ENDPU	3.68363	3.01719	0.0259378	*
N-ENDOV	UW-ENDET	3.31107	4.99483	0.000333818	***			N-ENDOV	UW-ENDET	2.73896	6.2241	0.147911	n.s.			N-ENDOV	UW-ENDET	3.68363	4.1139	0.00062904	***
N-ENDOV	N-ENDET	3.31107	4.94188	7.25657e-25	***			N-ENDOV	N-ENDET	2.73896	4.65713	1.62113e-12	***			N-ENDOV	N-ENDET	3.68363	5.10678	4.28891e-14	***
N-ENDOV	OW-ENDET	3.31107	5.60539	7.78664e-12	***			N-ENDOV	OW-ENDET	2.73896	5.62989	0.000124943	***			N-ENDOV	OW-ENDET	3.68363	5.54345	1.51212e-08	***
N-ENDOV	O-ENDET	3.31107	4.84858	8.9164e-11	***			N-ENDOV	O-ENDET	2.73896	5.77996	8.59474e-06	***			N-ENDOV	O-ENDET	3.68363	3.8722	2.89411e-06	***
OW-ENDOV	O-ENDOV	3.86764	3.32928	0.00391329	**			OW-ENDOV	O-ENDOV	3.73625	2.85661	0.11214	n.s.			OW-ENDOV	O-ENDOV	3.90926	3.74702	0.0196395	*
OW-ENDOV	UW-ENDPU	3.86764	5.61624	0.251564	n.s.			OW-ENDOV	UW-ENDPU	3.73625	5.39243	0.422346	n.s.			OW-ENDOV	UW-ENDPU	3.90926	4.8746	0.0329299	*
OW-ENDOV	N-ENDPU	3.86764	4.0496	0.000130826	***			OW-ENDOV	N-ENDPU	3.73625	3.61525	0.0100174	*			OW-ENDOV	N-ENDPU	3.90926	4.27808	0.00405831	**
OW-ENDOV	OW-ENDPU	3.86764	3.44184	0.0461318	*			OW-ENDOV	OW-ENDPU	3.73625	4.28208	0.170254	n.s.			OW-ENDOV	OW-ENDPU	3.90926	2.75039	0.147809	n.s.
OW-ENDOV	O-ENDPU	3.86764	4.04123	1.10832e-05	***			OW-ENDOV	O-ENDPU	3.73625	4.83721	0.00140046	**			OW-ENDOV	O-ENDPU	3.90926	3.01719	0.00304227	**
OW-ENDOV	UW-ENDET	3.86764	4.99483	5.41887e-05	***			OW-ENDOV	UW-ENDET	3.73625	6.2241	0.108154	n.s.			OW-ENDOV	UW-ENDET	3.90926	4.1139	0.000100925	***
OW-ENDOV	N-ENDET	3.86764	4.94188	2.39975e-17	***			OW-ENDOV	N-ENDET	3.73625	4.65713	8.1547e-08	***			OW-ENDOV	N-ENDET	3.90926	5.10678	5.38841e-11	***
OW-ENDOV	OW-ENDET	3.86764	5.60539	3.5975e-12	***			OW-ENDOV	OW-ENDET	3.73625	5.62989	0.000209566	***			OW-ENDOV	OW-ENDET	3.90926	5.54345	3.30806e-09	***
OW-ENDOV	O-ENDET	3.86764	4.84858	8.82153e-12	***			OW-ENDOV	O-ENDET	3.73625	5.77996	7.82843e-06	***			OW-ENDOV	O-ENDET	3.90926	3.8722	2.88071e-07	***
O-ENDOV	UW-ENDPU	3.32928	5.61624	0.51419	n.s.			O-ENDOV	UW-ENDPU	2.85661	5.39243	0.110475	n.s.			O-ENDOV	UW-ENDPU	3.74702	4.8746	0.650034	n.s.
O-ENDOV	N-ENDPU	3.32928	4.0496	0.952183	n.s.			O-ENDOV	N-ENDPU	2.85661	3.61525	0.585781	n.s.			O-ENDOV	N-ENDPU	3.74702	4.27808	0.686883	n.s.
O-ENDOV	OW-ENDPU	3.32928	3.44184	0.224711	n.s.			O-ENDOV	OW-ENDPU	2.85661	4.28208	0.81444	n.s.			O-ENDOV	OW-ENDPU	3.74702	2.75039	0.186743	n.s.
O-ENDOV	O-ENDPU	3.32928	4.04123	0.0983808	n.s.			O-ENDOV	O-ENDPU	2.85661	4.83721	0.0594576	n.s.			O-ENDOV	O-ENDPU	3.74702	3.01719	0.664534	n.s.
O-ENDOV	UW-ENDET	3.32928	4.99483	0.019164	*			O-ENDOV	UW-ENDET	2.85661	6.2241	0.39995	n.s.			O-ENDOV	UW-ENDET	3.74702	4.1139	0.0218495	*
O-ENDOV	N-ENDET	3.32928	4.94188	1.13159e-05	***			O-ENDOV	N-ENDET	2.85661	4.65713	0.00065375	***			O-ENDOV	N-ENDET	3.74702	5.10678	0.00403925	**
O-ENDOV	OW-ENDET	3.32928	5.60539	9.74128e-05	***			O-ENDOV	OW-ENDET	2.85661	5.62989	0.0260499	*			O-ENDOV	OW-ENDET	3.74702	5.54345	0.00179479	**
O-ENDOV	O-ENDET	3.32928	4.84858	1.0508e-05	***			O-ENDOV	O-ENDET	2.85661	5.77996	0.000801085	***			O-ENDOV	O-ENDET	3.74702	3.8722	0.00472838	**
UW-ENDPU	N-ENDPU	5.61624	4.0496	0.497662	n.s.			UW-ENDPU	N-ENDPU	5.39243	3.61525	0.0604743	n.s.			UW-ENDPU	N-ENDPU	4.8746	4.27808	0.429598	n.s.
UW-ENDPU	OW-ENDPU	5.61624	3.44184	0.946177	n.s.			UW-ENDPU	OW-ENDPU	5.39243	4.28208	0.137811	n.s.			UW-ENDPU	OW-ENDPU	4.8746	2.75039	0.156362	n.s.
UW-ENDPU	O-ENDPU	5.61624	4.04123	0.0810497	n.s.			UW-ENDPU	O-ENDPU	5.39243	4.83721	0.0112527	*			UW-ENDPU	O-ENDPU	4.8746	3.01719	0.888743	n.s.
UW-ENDPU	UW-ENDET	5.61624	4.99483	0.0172917	*			UW-ENDPU	UW-ENDET	5.39243	6.2241	0.0645807	n.s.			UW-ENDPU	UW-ENDET	4.8746	4.1139	0.121371	n.s.
UW-ENDPU	N-ENDET	5.61624	4.94188	0.00167157	**			UW-ENDPU	N-ENDET	5.39243	4.65713	0.00340798	**			UW-ENDPU	N-ENDET	4.8746	5.10678	0.130097	n.s.
UW-ENDPU	OW-ENDET	5.61624	5.60539	0.00181683	**			UW-ENDPU	OW-ENDET	5.39243	5.62989	0.00802964	**			UW-ENDPU	OW-ENDET	4.8746	5.54345	0.0582318	n.s.
UW-ENDPU	O-ENDET	5.61624	4.84858	0.000303499	***			UW-ENDPU	O-ENDET	5.39243	5.77996	0.000928821	***			UW-ENDPU	O-ENDET	4.8746	3.8722	0.0776724	n.s.
N-ENDPU	OW-ENDPU	4.0496	3.44184	0.108862	n.s.			N-ENDPU	OW-ENDPU	3.61525	4.28208	0.396691	n.s.			N-ENDPU	OW-ENDPU	4.27808	2.75039	0.141752	n.s.
N-ENDPU	O-ENDPU	4.0496	4.04123	0.0378469	*			N-ENDPU	O-ENDPU	3.61525	4.83721	0.0799722	n.s.			N-ENDPU	O-ENDPU	4.27808	3.01719	0.309254	n.s.
N-ENDPU	UW-ENDET	4.0496	4.99483	0.0102198	*			N-ENDPU	UW-ENDET	3.61525	6.2241	0.51909	n.s.			N-ENDPU	UW-ENDET	4.27808	4.1139	0.00502914	**
N-ENDPU	N-ENDET	4.0496	4.94188	1.57597e-12	***			N-ENDPU	N-ENDET	3.61525	4.65713	1.61908e-05	***			N-ENDPU	N-ENDET	4.27808	5.10678	2.06868e-08	***
N-ENDPU	OW-ENDET	4.0496	5.60539	6.71507e-07	***			N-ENDPU	OW-ENDET	3.61525	5.62989	0.0286247	*			N-ENDPU	OW-ENDET	4.27808	5.54345	4.93494e-06	***
N-ENDPU	O-ENDET	4.0496	4.84858	2.73025e-07	***			N-ENDPU	O-ENDET	3.61525	5.77996	0.000771917	***			N-ENDPU	O-ENDET	4.27808	3.8722	0.000134499	***
OW-ENDPU	O-ENDPU	3.44184	4.04123	0.00335755	**			OW-ENDPU	O-ENDPU	4.28208	4.83721	0.0362161	*			OW-ENDPU	O-ENDPU	2.75039	3.01719	0.0519684	n.s.
OW-ENDPU	UW-ENDET	3.44184	4.99483	0.00171436	**			OW-ENDPU	UW-ENDET	4.28208	6.2241	0.335916	n.s.			OW-ENDPU	UW-ENDET	2.75039	4.1139	0.000947328	***
OW-ENDPU	N-ENDET	3.44184	4.94188	7.85148e-12	***			OW-ENDPU	N-ENDET	4.28208	4.65713	0.000155531	***			OW-ENDPU	N-ENDET	2.75039	5.10678	3.60861e-09	***
OW-ENDPU	OW-ENDET	3.44184	5.60539	3.37134e-08	***			OW-ENDPU	OW-ENDET	4.28208	5.62989	0.0136962	*			OW-ENDPU	OW-ENDET	2.75039	5.54345	2.40889e-07	***
OW-ENDPU	O-ENDET	3.44184	4.84858	1.3578e-08	***			OW-ENDPU	O-ENDET	4.28208	5.77996	0.000390367	***			OW-ENDPU	O-ENDET	2.75039	3.8722	1.01395e-05	***
O-ENDPU	UW-ENDET	4.04123	4.99483	0.246143	n.s.			O-ENDPU	UW-ENDET	4.83721	6.2241	0.755557	n.s.			O-ENDPU	UW-ENDET	3.01719	4.1139	0.0410186	*
O-ENDPU	N-ENDET	4.04123	4.94188	0.0264023	*			O-ENDPU	N-ENDET	4.83721	4.65713	0.453223	n.s.			O-ENDPU	N-ENDET	3.01719	5.10678	0.0090086	**
O-ENDPU	OW-ENDET	4.04123	5.60539	0.0361502	*			O-ENDPU	OW-ENDET	4.83721	5.62989	0.883029	n.s.			O-ENDPU	OW-ENDET	3.01719	5.54345	0.00399851	**
O-ENDPU	O-ENDET	4.04123	4.84858	0.00454318	**			O-ENDPU	O-ENDET	4.83721	5.77996	0.122396	n.s.			O-ENDPU	O-ENDET	3.01719	3.8722	0.0102934	*
UW-ENDET	N-ENDET	4.99483	4.94188	0.862191	n.s.			UW-ENDET	N-ENDET	6.2241	4.65713	0.44944	n.s.			UW-ENDET	N-ENDET	4.1139	5.10678	0.60942	n.s.
UW-ENDET	OW-ENDET	4.99483	5.60539	0.742559	n.s.			UW-ENDET	OW-ENDET	6.2241	5.62989	0.679948	n.s.			UW-ENDET	OW-ENDET	4.1139	5.54345	0.919688	n.s.
UW-ENDET	O-ENDET	4.99483	4.84858	0.293694	n.s.			UW-ENDET	O-ENDET	6.2241	5.77996	0.183637	n.s.			UW-ENDET	O-ENDET	4.1139	3.8722	0.978332	n.s.
N-ENDET	OW-ENDET	4.94188	5.60539	0.758966	n.s.			N-ENDET	OW-ENDET	4.65713	5.62989	0.515634	n.s.			N-ENDET	OW-ENDET	5.10678	5.54345	0.351445	n.s.
N-ENDET	O-ENDET	4.94188	4.84858	0.144787	n.s.			N-ENDET	O-ENDET	4.65713	5.77996	0.220004	n.s.			N-ENDET	O-ENDET	5.10678	3.8722	0.47279	n.s.
OW-ENDET	O-ENDET	5.60539	4.84858	0.304074	n.s.			OW-ENDET	O-ENDET	5.62989	5.77996	0.13156	n.s.			OW-ENDET	O-ENDET	5.54345	3.8722	0.92865	n.s.
