# Supplementary material for: Endometrium development patterns and BMI groups among in vitro fertilization patients; prognostic aspects
Source: Front Endocrinol (Lausanne). 2024 Apr 26;15:1379109. doi: 10.3389/fendo.2024.1379109 (PMC11082419; doi:10.3389/fendo.2024.1379109)
Supplement: Supplementary file 3 [file Table_2.xlsx]

## Sheet: Correlation-all
		All		UW		NW		OW		OB		UW-Preg		UW-NonP		NW-Preg		NW-NonP		OW-Preg		OW-NonP		OB-Preg		OB-NonP
		Rho	P	Rho	P	Rho	P	Rho	P	Rho	P	Rho	P	Rho	P	Rho	P	Rho	P	Rho	P	Rho	P	Rho	P	Rho	P
Non-pregnant	Non-pregnant	1	0	1	0	1	0	1	0	1	0		0		0		0		0		0		0		0		0
	Singleton pregnancy	-0.895487	3.18802e-190	-1	0	-0.881479	5.99232e-107	-0.862812	2.88508e-35	-0.969979	5.13015e-41
	Twin pregnancy	-0.217041	3.80467e-07			-0.25137	4.62887e-06	-0.224277	0.0159695
	Age (year)	0.235966	3.13576e-08	0.388415	0.0280306	0.221114	5.95808e-05	0.2389	0.0101325	0.235404	0.0570765
	Height (cm)	0.0488444	0.25851	-0.0197121	0.914724	0.0662069	0.234667	0.0139215	0.882605	0.0373575	0.765857
	Weight (kg)	-0.0219335	0.612051	0.194175	0.286924	0.0237746	0.669853	0.0177616	0.850558	0.0557596	0.656548
	BMI (kg/m^2)	-0.0433939	0.31552	0.335626	0.0603898	-0.0260341	0.640584	-0.00203961	0.98274	0.0334977	0.78946
	Number of discontinued cycles	0.0534046	0.216623	0.155556	0.395249	0.0725292	0.19285	-0.0796607	0.397397	0.110537	0.376935
	Number of Fallopian tube obstruction	0.0144768	0.737844	0.09759	0.59517	0.0286546	0.607325	-0.147175	0.116509	0.235485	0.0569887
	Number of unsuccessful IUI	0.0359801	0.405351	-0.298142	0.0974418	0.0802218	0.14966	-0.0507849	0.589883	0.0704687	0.573945
	FSH (IU/L)	0.110636	0.0102967	0.223189	0.219493	0.115242	0.0381484	0.00162083	0.986284	0.205834	0.0973055
	LH (IU/L)	0.0179916	0.67742	-0.0838646	0.648145	0.0252129	0.651161	0.0252245	0.789015	-0.0340063	0.786338
	AMH (pmol/L)	-0.105028	0.0148956	0.183024	0.316029	-0.132766	0.0167956	-0.0839927	0.372147	-0.206681	0.0959054
	Duration of infertility (year)	0.0501018	0.246438	0.178597	0.328077	0.0238216	0.669239	0.0707133	0.452669	0.119776	0.338099
	Duration of stimulation (day)	-0.0274324	0.525862	0.112458	0.540012	-0.024413	0.661531	-0.0755819	0.422078	0.0437618	0.727167
	Number of follicles	-0.14399	0.00081867	-0.234842	0.195735	-0.135276	0.0148192	-0.217794	0.0193766	0.00919664	0.941577
	Total number of transferred embryos	-0.0211644	0.624587	-0.210819	0.246784	-0.0419123	0.452149	0.0769108	0.413941	-0.017268	0.890544
	Endometrial thickness on the day of triggering hCG injection (ENDOV; mm)	-0.0367671	0.39515	0.112155	0.541112	-0.0327764	0.556631	-0.0889484	0.344495	-0.0121006	0.923178
	Endometrial thickness on the day of puncture (ENDPU; mm)	-0.0884787	0.0404052	0.312213	0.0819185	-0.0935218	0.0928462	-0.123076	0.190057	-0.204606	0.0993619
	Endometrial thickness on the day of embryo transfer (ENDET; mm)	-0.0273838	0.526595	0.133942	0.464871	-0.0534656	0.337384	0.0679192	0.470769	-0.128702	0.30306
	Paternal age (year)	0.135632	0.0016311	0.247478	0.172064	0.142807	0.0100589	0.065504	0.486726	0.166055	0.182686
	Sperm concentration (x 10^6/ml)	-0.0155524	0.719159	-0.0627654	0.732904	-0.00891802	0.872954	-0.130845	0.163371	0.156669	0.209029
	Sperm motility (%)	-0.0321311	0.457457	-0.106479	0.561899	-0.0521122	0.349773	-0.0971053	0.301883	0.210152	0.0903346
	Teratozoospermia	-0.00493288	0.909202	0.16265	0.373775	-0.024325	0.662675	0.0938869	0.318263	-0.171736	0.167957
	Normal sperm morphology	0.00493288	0.909202	-0.16265	0.373775	0.024325	0.662675	-0.0938869	0.318263	0.171736	0.167957
	Embryo score of the best embryo transferred	-0.250238	4.12462e-09	-0.118345	0.518862	-0.263751	1.47429e-06	-0.306848	0.00085154	-0.210209	0.0902462
Singleton pregnancy	Non-pregnant	-0.895487	3.18802e-190	-1	0	-0.881479	5.99232e-107	-0.862812	2.88508e-35	-0.969979	5.13015e-41
	Singleton pregnancy	1	0	1	0	1	0	1	0	1	0		0		0	1	0		0	1	0		0	1	0		0
	Twin pregnancy	-0.134885	0.00173165			-0.146582	0.00822797	-0.138633	0.13952							-0.805494	1.20902e-30			-0.6742	1.49481e-07
	Age (year)	-0.236476	2.92277e-08	-0.388415	0.0280306	-0.219258	6.89395e-05	-0.209025	0.0249693	-0.274527	0.0257006					-0.0909834	0.305154			-0.0096333	0.948187			-0.315743	0.0835739
	Height (cm)	-0.0294665	0.495623	0.0197121	0.914724	-0.0727074	0.191755	0.0655288	0.48656	-0.0115321	0.926777					-0.0508086	0.567439			0.252476	0.0834042			0.156133	0.40161
	Weight (kg)	0.0404457	0.349553	-0.194175	0.286924	-0.0405582	0.466904	0.0786978	0.403145	-0.01745	0.889398					-0.0653531	0.461834			0.323418	0.0249433			0.215363	0.244615
	BMI (kg/m^2)	0.0541911	0.209922	-0.335626	0.0603898	0.0107686	0.846888	0.0487286	0.605048	-0.00395687	0.974846					-0.040016	0.65253			0.141974	0.335756			0.146273	0.432347
	Number of discontinued cycles	-0.036553	0.39791	-0.155556	0.395249	-0.0480365	0.388791	0.0845406	0.369024	-0.101668	0.41663					0.0769199	0.386258			0.0395285	0.789664			0.0479463	0.79785
	Number of Fallopian tube obstruction	0.00870771	0.840449	-0.09759	0.59517	0.00371488	0.946893	0.166993	0.0744584	-0.217395	0.0795297					0.0997547	0.260684			0.11547	0.43449			0.0800641	0.668544
	Number of unsuccessful IUI	-0.0150229	0.728337	0.298142	0.0974418	-0.0667237	0.231026	0.11756	0.210839	-0.0593306	0.636062					0.0142166	0.872955			0.214834	0.142549			0.0597614	0.749461
	FSH (IU/L)	-0.0988593	0.0219537	-0.223189	0.219493	-0.0954228	0.0863659	0.0188092	0.841856	-0.206948	0.0954684					0.0230323	0.79557			0.0566795	0.701984			-0.0469181	0.802099
	LH (IU/L)	-0.0433804	0.31567	0.0838646	0.648145	-0.0120443	0.829013	-0.152141	0.104552	0.0395633	0.752461					0.0352329	0.691812			-0.370665	0.00950164			0.0327046	0.861351
	AMH (pmol/L)	0.0784827	0.0691763	-0.183024	0.316029	0.106489	0.0555125	0.0107904	0.908878	0.230784	0.0622754					-0.0323875	0.715585			-0.177801	0.22665			0.148147	0.426406
	Duration of infertility (year)	-0.0137528	0.750508	-0.178597	0.328077	0.0146982	0.79212	-0.0202465	0.829947	-0.118948	0.341473					0.107035	0.227308			0.127468	0.387932			-0.0160623	0.931656
	Duration of stimulation (day)	0.0286949	0.506983	-0.112458	0.540012	0.0170859	0.759316	0.0723724	0.442108	-0.0128379	0.918513					-0.0145911	0.869637			0.0215228	0.884553			0.180975	0.32991
	Number of follicles	0.105942	0.0140405	0.234842	0.195735	0.110745	0.0463899	0.0955764	0.309594	0.0256053	0.838293					-0.0291278	0.743155			-0.239206	0.101536			0.18893	0.308728
	Total number of transferred embryos	-0.0312497	0.469896	0.210819	0.246784	-0.0181557	0.744752	-0.121405	0.196187	-5.7647e-17	1					-0.21422	0.0147787			-0.186602	0.204112			-0.125988	0.499457
	Endometrial thickness on the day of triggering hCG injection (ENDOV; mm)	0.0280605	0.516426	-0.112155	0.541112	0.029261	0.59974	0.0286258	0.761367	0.0515465	0.681045					0.00136269	0.987772			-0.149905	0.309174			0.25786	0.161358
	Endometrial thickness on the day of puncture (ENDPU; mm)	0.073168	0.0902918	-0.312213	0.0819185	0.081845	0.141566	0.0558376	0.553373	0.222097	0.0730841					-0.00210465	0.981115			-0.138224	0.348804			0.129606	0.487117
	Endometrial thickness on the day of embryo transfer (ENDET; mm)	0.0255263	0.555026	-0.133942	0.464871	0.0250099	0.653786	-0.0330252	0.726052	0.173116	0.164514					-0.0764681	0.389062			0.0781406	0.59756			0.265304	0.149177
	Paternal age (year)	-0.155171	0.000306988	-0.247478	0.172064	-0.156804	0.00466803	-0.0933694	0.32095	-0.193283	0.11996					-0.107397	0.225732			-0.121004	0.41264			-0.19268	0.299044
	Sperm concentration (x 10^6/ml)	0.0264887	0.540203	0.0627654	0.732904	0.0103027	0.853435	0.198888	0.0331	-0.183209	0.140899					0.00813217	0.927122			0.301422	0.037346			-0.193073	0.298042
	Sperm motility (%)	0.043335	0.316178	0.106479	0.561899	0.029258	0.599778	0.210835	0.0237137	-0.204946	0.0987893					-0.056289	0.526342			0.450629	0.00130847			-0.0070522	0.969965
	Teratozoospermia	0.00173799	0.967949	-0.16265	0.373775	0.038131	0.494004	-0.124336	0.185526	0.129099	0.301557					0.0553648	0.533165			-0.136367	0.355383			-0.214834	0.245802
	Normal sperm morphology	-0.00173799	0.967949	0.16265	0.373775	-0.038131	0.494004	0.124336	0.185526	-0.129099	0.301557					-0.0553648	0.533165			0.136367	0.355383			0.214834	0.245802
	Embryo score of the best embryo transferred	0.211724	7.37765e-07	0.118345	0.518862	0.226886	3.75522e-05	0.274135	0.00303014	0.182726	0.141966					-0.0258627	0.771103			0.040996	0.782043			-0.141532	0.447572
Twin pregnancy	Non-pregnant	-0.217041	3.80467e-07			-0.25137	4.62887e-06	-0.224277	0.0159695
	Singleton pregnancy	-0.134885	0.00173165			-0.146582	0.00822797	-0.138633	0.13952							-0.805494	1.20902e-30			-0.6742	1.49481e-07
	Twin pregnancy	1	0		0	1	0	1	0		0		0		0	1	0		0	1	0		0		0		0
	Age (year)	-0.0349569	0.418847			-0.0199446	0.720605	-0.117631	0.210563							0.0649644	0.464507			-0.110411	0.455018
	Height (cm)	-0.0186342	0.66658			-0.0206638	0.710972	-0.0170019	0.85688							-0.00694802	0.937711			-0.0234434	0.87433
	Weight (kg)	-0.0512149	0.236086			-0.00849033	0.878999	-0.0844851	0.36934							-0.00408961	0.963313			-0.143643	0.330047
	BMI (kg/m^2)	-0.0482206	0.264647			0.00140982	0.979833	-0.114599	0.22264							-0.00822992	0.926249			-0.18041	0.219796
	Number of discontinued cycles	-0.0118052	0.784901			-0.0344599	0.536533	0.0589581	0.531385							-0.0383116	0.666425			0.0533002	0.718999
	Number of Fallopian tube obstruction	-0.0248177	0.566065			-0.0309018	0.579432	-0.0189909	0.840348							-0.0398093	0.654209			-0.0778499	0.598929
	Number of unsuccessful IUI	-0.0472683	0.27421			-0.0529007	0.34252	-0.084452	0.369528							-0.0569046	0.521821			-0.144841	0.325986
	FSH (IU/L)	-0.0585299	0.175631			-0.076538	0.169325	-0.0903719	0.336798							-0.086765	0.328216			-0.130961	0.37495
	LH (IU/L)	0.0583234	0.177162			-0.0421617	0.449461	0.289575	0.00169548							-0.0604898	0.495891			0.435404	0.00198165
	AMH (pmol/L)	0.0640871	0.138029			0.0285734	0.608345	0.210346	0.0240471							-0.00719519	0.9355			0.286373	0.048462
	Duration of infertility (year)	-0.0466728	0.280308			-0.0698416	0.209907	0.0167454	0.859017							-0.0934128	0.292367			0.0528854	0.721097
	Duration of stimulation (day)	0.0408517	0.344733			0.023769	0.669927	0.161179	0.0852797							0.0283112	0.750115			0.224915	0.124305
	Number of follicles	0.121068	0.00496424			0.0685259	0.218643	0.323711	0.000417119							0.0577278	0.515807			0.369366	0.00977569
	Total number of transferred embryos	0.0842175	0.051115			0.0916011	0.0997824	0.054293	0.564417							0.153766	0.0818918			0.125807	0.394196
	Endometrial thickness on the day of triggering hCG injection (ENDOV; mm)	0.0641049	0.137919			0.0387441	0.487081	0.185049	0.0477162							0.0549179	0.536481			0.266801	0.0667856
	Endometrial thickness on the day of puncture (ENDPU; mm)	0.0578607	0.18063			0.0458759	0.410503	0.156999	0.0938082							0.0387616	0.662745			0.184257	0.209956
	Endometrial thickness on the day of embryo transfer (ENDET; mm)	0.0367137	0.395837			0.0546862	0.326454	0.0176744	0.851283							0.0695707	0.433375			0.0521529	0.724807
	Paternal age (year)	0.00738316	0.864463			0.0227208	0.68368	-0.0534013	0.570841							0.0993265	0.262746			-0.0659351	0.656135
	Sperm concentration (x 10^6/ml)	-0.0321711	0.456898			-0.0271283	0.626604	-0.0799337	0.395776							-0.0477247	0.591213			-0.1987	0.175772
	Sperm motility (%)	-0.0304115	0.481897			0.0184841	0.7403	-0.194662	0.0370964							0.00886668	0.92056			-0.398226	0.00505917
	Teratozoospermia	0.0263334	0.542581			-0.0357346	0.52156	0.228336	0.0141122							-0.0677349	0.445637			0.407155	0.00407776
	Normal sperm morphology	-0.0263334	0.542581			0.0357346	0.52156	-0.228336	0.0141122							0.0677349	0.445637			-0.407155	0.00407776
	Embryo score of the best embryo transferred	0.0692228	0.109089			0.0692634	0.213714	0.0566246	0.547787							0.00667333	0.940169			-0.0276395	0.852068
Age (year)	Non-pregnant	0.235966	3.13576e-08	0.388415	0.0280306	0.221114	5.95808e-05	0.2389	0.0101325	0.235404	0.0570765
	Singleton pregnancy	-0.236476	2.92277e-08	-0.388415	0.0280306	-0.219258	6.89395e-05	-0.209025	0.0249693	-0.274527	0.0257006					-0.0909834	0.305154			-0.0096333	0.948187			-0.315743	0.0835739
	Twin pregnancy	-0.0349569	0.418847			-0.0199446	0.720605	-0.117631	0.210563							0.0649644	0.464507			-0.110411	0.455018
	Age (year)	1	0	1	0	1	0	1	0	1	0	1	0	1	0	1	0	1	0	1	0	1	0	1	0	1	0
	Height (cm)	-0.0014114	0.973969	-0.203695	0.26348	0.046243	0.406764	-0.0190931	0.839501	-0.04608	0.713322	-0.176256	0.583718	-0.237441	0.313451	-0.0915287	0.302253	0.0987837	0.169463	0.0781355	0.597584	-0.0831739	0.503396	0.145913	0.433493	-0.19341	0.265611
	Weight (kg)	0.0287579	0.506051	-0.0204761	0.911431	0.079466	0.153546	-0.00913128	0.922842	0.0218534	0.861735	-0.0375151	0.907851	-0.175649	0.458855	-0.010747	0.903788	0.127427	0.0758611	0.142003	0.335658	-0.098785	0.426426	0.207989	0.261532	-0.144881	0.406318
	BMI (kg/m^2)	0.0279736	0.517725	0.162586	0.373964	0.0579753	0.298155	0.0116531	0.901628	0.0645801	0.606437	0.0689462	0.831399	0.00997437	0.96671	0.0681352	0.442947	0.0640479	0.373711	0.124862	0.397785	-0.0629231	0.612957	0.13027	0.484868	-0.0135569	0.938389
	Number of discontinued cycles	0.0285704	0.50883	0.0936179	0.610308	0.0502904	0.366898	-0.0808362	0.390447	0.0664294	0.596147	0.216671	0.498784	-0.0233788	0.922064	-0.0302082	0.733979	0.0586899	0.415076	-0.166024	0.259414	0.0352052	0.777306	-0.0388776	0.835507	0.077388	0.658583
	Number of Fallopian tube obstruction	-0.0489764	0.257223	-0.131211	0.474106	-0.083028	0.135882	-0.0202375	0.830022	0.0351102	0.779575	-0.0644157	0.842351	-0.229158	0.331124	-0.0850464	0.337923	-0.0954915	0.184202	-0.0344831	0.816012	0.0529907	0.670192	-0.138104	0.458759	0.0442655	0.800661
	Number of unsuccessful IUI	0.0609382	0.158494	-0.374132	0.0349012	0.11669	0.0357744	0.0500058	0.595608	0.0288493	0.818136	-0.456327	0.135928	-0.202968	0.390759	0.016794	0.850171	0.146902	0.0404308	0.18833	0.199876	-0.024887	0.841554	-0.0712186	0.703413	0.0651976	0.709817
	FSH (IU/L)	0.229193	7.85501e-08	0.287102	0.111109	0.266609	1.12266e-06	0.201964	0.0304249	0.173862	0.162673	-0.250318	0.432632	0.489626	0.0284336	0.172905	0.0500545	0.286613	4.86226e-05	0.0254827	0.863498	0.350946	0.00359374	-0.00351059	0.985046	0.2241	0.195604
	LH (IU/L)	0.00976722	0.821344	-0.149674	0.413573	0.130447	0.018823	-0.173007	0.0644594	-0.0443195	0.723828	-0.317622	0.314396	0.0324209	0.892066	0.0307132	0.729703	0.182047	0.0108615	-0.136201	0.355972	-0.222667	0.0701224	-0.0732124	0.695498	0.000257937	0.998827
	AMH (pmol/L)	-0.249157	4.83137e-09	-0.247938	0.171242	-0.243066	9.6527e-06	-0.327977	0.000345915	-0.11632	0.352322	0.0542701	0.866968	-0.43189	0.0572254	-0.0927414	0.295865	-0.313969	7.83291e-06	-0.390196	0.00611207	-0.267934	0.0283712	-0.26632	0.147567	0.175951	0.311991
	Duration of infertility (year)	0.142738	0.000909935	0.290668	0.106546	0.122012	0.0280963	0.0895568	0.341192	0.274062	0.0259625	0.712074	0.00937685	0.119649	0.615355	0.158911	0.0720567	0.0946239	0.188238	0.070323	0.634817	0.0780514	0.530126	0.152502	0.412781	0.340705	0.0451979
	Duration of stimulation (day)	-0.0748341	0.0831775	-0.108758	0.553506	-0.0474472	0.394643	-0.252547	0.00646982	0.0412194	0.742451	-0.181459	0.572474	-0.161139	0.497334	-0.0310729	0.726661	-0.0505868	0.482484	-0.251809	0.0842501	-0.236365	0.0541415	-0.0322223	0.863376	0.0779735	0.656158
	Number of follicles	-0.262678	6.33738e-10	-0.432206	0.0134976	-0.286483	1.54468e-07	-0.307312	0.000835432	-0.0158744	0.89933	-0.0139442	0.965693	-0.532154	0.0157242	-0.133934	0.130223	-0.341069	1.06489e-06	-0.216236	0.139899	-0.336651	0.00534355	-0.132745	0.47654	0.0833341	0.63412
	Total number of transferred embryos	0.312341	1.28986e-13	0.0944827	0.606998	0.34647	1.43578e-10	0.253518	0.00626094	0.3298	0.00684644	0.151068	0.639313	0.211469	0.370784	0.411696	1.25228e-06	0.34395	8.51606e-07	0.231235	0.113802	0.249623	0.041633	0.0733683	0.694881	0.48468	0.00317081
	Endometrial thickness on the day of triggering hCG injection (ENDOV; mm)	-0.0877703	0.0420415	-0.352722	0.0476955	-0.108114	0.0518672	0.0302537	0.748238	-0.0984006	0.43184	-0.142254	0.659197	-0.576828	0.00775371	-0.251799	0.00399473	-0.0292057	0.685257	-0.0176958	0.904976	0.0988446	0.426146	-0.133839	0.472879	-0.0753567	0.667023
	Endometrial thickness on the day of puncture (ENDPU; mm)	-0.0661817	0.125584	-0.262057	0.147365	-0.0781538	0.160474	0.0335312	0.722025	-0.0791053	0.527801	-0.321239	0.308609	-0.502339	0.0239974	-0.114421	0.196644	-0.0297266	0.67995	0.177878	0.226446	-0.0255399	0.837453	0.021881	0.90699	-0.0849627	0.627485
	Endometrial thickness on the day of embryo transfer (ENDET; mm)	-0.0108623	0.80171	-0.272768	0.130935	-0.0416084	0.455438	0.140131	0.135254	-0.0223787	0.858445	-0.2305	0.471064	-0.441924	0.0510713	-0.083346	0.347705	-0.00136094	0.984935	0.0759599	0.607856	0.162497	0.188909	0.0138323	0.941127	0.00340572	0.984509
	Paternal age (year)	0.495241	1.41405e-34	0.579039	0.000516145	0.516973	1.53955e-23	0.389992	1.64453e-05	0.55607	1.25132e-06	0.742262	0.0057001	0.489619	0.028436	0.31711	0.000250655	0.607361	4.8057e-21	0.297788	0.0398167	0.438411	0.000206652	0.54446	0.00154245	0.540732	0.000797565
	Sperm concentration (x 10^6/ml)	0.07328	0.0897987	0.147319	0.421045	0.046398	0.405192	0.00609466	0.948457	0.280592	0.0224869	-0.326101	0.300923	0.394465	0.0852318	0.133956	0.130162	0.000160185	0.998227	0.0342952	0.816997	0.0413094	0.739957	0.20337	0.27251	0.291323	0.0895175
	Sperm motility (%)	0.0178005	0.680656	-0.117865	0.520573	-0.0180061	0.746784	0.0230538	0.8068	0.26801	0.029578	-0.536903	0.0718738	0.0956476	0.688326	0.0943217	0.287676	-0.0649103	0.367297	0.143462	0.330664	-0.00217687	0.986051	0.138341	0.457981	0.293544	0.0869903
	Teratozoospermia	-0.0594687	0.168793	-0.0787266	0.668438	-0.0571703	0.304925	0.0476831	0.612825	-0.209902	0.0907283	0.466938	0.125916	-0.439521	0.0524964	-0.0683253	0.441672	-0.0443367	0.538257	0.161205	0.273693	-0.0591919	0.634212	0.0378313	0.839876	-0.360505	0.0333833
	Normal sperm morphology	0.0594687	0.168793	0.0787266	0.668438	0.0571703	0.304925	-0.0476831	0.612825	0.209902	0.0907283	-0.466938	0.125916	0.439521	0.0524964	0.0683253	0.441672	0.0443367	0.538257	-0.161205	0.273693	0.0591919	0.634212	-0.0378313	0.839876	0.360505	0.0333833
	Embryo score of the best embryo transferred	0.0246773	0.568266	-0.188818	0.300683	0.051339	0.356979	0.0456233	0.62827	-0.0657878	0.599709	0.22504	0.481923	-0.324793	0.16235	-0.120386	0.174158	0.209354	0.00331083	0.167844	0.254154	0.114741	0.355185	-0.228872	0.215546	0.117893	0.499997
Height (cm)	Non-pregnant	0.0488444	0.25851	-0.0197121	0.914724	0.0662069	0.234667	0.0139215	0.882605	0.0373575	0.765857
	Singleton pregnancy	-0.0294665	0.495623	0.0197121	0.914724	-0.0727074	0.191755	0.0655288	0.48656	-0.0115321	0.926777					-0.0508086	0.567439			0.252476	0.0834042			0.156133	0.40161
	Twin pregnancy	-0.0186342	0.66658			-0.0206638	0.710972	-0.0170019	0.85688							-0.00694802	0.937711			-0.0234434	0.87433
	Age (year)	-0.0014114	0.973969	-0.203695	0.26348	0.046243	0.406764	-0.0190931	0.839501	-0.04608	0.713322	-0.176256	0.583718	-0.237441	0.313451	-0.0915287	0.302253	0.0987837	0.169463	0.0781355	0.597584	-0.0831739	0.503396	0.145913	0.433493	-0.19341	0.265611
	Height (cm)	1	0	1	0	1	0	1	0	1	0	1	0	1	0	1	0	1	0	1	0	1	0	1	0	1	0
	Weight (kg)	0.325103	1.10096e-14	0.811512	1.75205e-08	0.679544	3.15058e-45	0.822425	1.88084e-29	0.723227	6.96575e-12	0.745964	0.00533865	0.965911	5.2168e-12	0.666211	6.94617e-18	0.689085	8.43729e-29	0.781062	5.79296e-11	0.845637	2.19527e-19	0.627097	0.000159866	0.806368	4.9986e-09
	BMI (kg/m^2)	-0.0649618	0.132721	0.308653	0.0856533	0.0351679	0.528191	-0.0723783	0.442071	-0.0451391	0.718931	0.306337	0.332834	0.569467	0.00876995	0.0669564	0.450895	0.0181601	0.801055	-0.19335	0.187932	0.00753018	0.951775	-0.093215	0.617949	0.00500023	0.977257
	Number of discontinued cycles	0.0609991	0.158077	-0.141739	0.43904	0.0851943	0.125929	0.0747771	0.427052	-0.0503051	0.688327	-0.332894	0.290368	-0.0551971	0.817214	0.0859013	0.333071	0.0808969	0.260909	0.00836646	0.954993	0.149208	0.228167	-0.203224	0.272861	0.01285	0.941596
	Number of Fallopian tube obstruction	-0.0564033	0.191879	-0.226722	0.212093	-0.044109	0.428782	-0.0405806	0.666758	-0.0119383	0.924206	-0.138029	0.668801	-0.278249	0.23488	-0.0237461	0.789379	-0.0592191	0.410875	-0.109107	0.460394	0.0121835	0.922049	-0.0897285	0.631208	0.0205368	0.906783
	Number of unsuccessful IUI	0.000191359	0.99647	-0.0692646	0.706408	-0.0110244	0.843296	0.0369709	0.694857	-0.058212	0.642451	0.104692	0.746089	-0.252485	0.282839	-0.00994617	0.910926	-0.020027	0.781095	0.183508	0.211846	-0.065369	0.599193	0.11048	0.554074	-0.178099	0.306025
	FSH (IU/L)	0.0905471	0.0359324	0.137559	0.45279	0.0804369	0.148567	0.123406	0.188861	-0.150552	0.227583	0.604499	0.0373364	-0.21388	0.365226	-0.208476	0.0177448	0.220043	0.00199519	0.0924203	0.532123	0.148811	0.229422	-0.175937	0.343773	-0.151368	0.385393
	LH (IU/L)	0.0301507	0.485665	0.101015	0.582249	0.0738376	0.184923	-0.0262731	0.780461	-0.169439	0.173804	0.231297	0.469489	-0.0753063	0.752349	-0.0393015	0.65834	0.137059	0.0560499	0.04549	0.758832	-0.0804358	0.517597	-0.189787	0.306498	-0.155186	0.37338
	AMH (pmol/L)	-0.0130322	0.763181	-0.0136039	0.941093	-0.016466	0.767794	-0.0581367	0.53713	0.118975	0.341363	-0.670118	0.0171043	0.115689	0.62718	-0.00010085	0.999095	-0.013419	0.852295	-0.0290117	0.844812	-0.0782002	0.529339	0.11617	0.533719	0.16655	0.338951
	Duration of infertility (year)	-0.0876933	0.0422227	-0.160511	0.380177	-0.0955595	0.0859144	0.0880847	0.349219	-0.326436	0.00747254	-0.0580763	0.857719	-0.209901	0.374423	-0.0608184	0.493549	-0.126422	0.0782207	0.265013	0.068703	-0.0240913	0.846557	-0.451322	0.0108206	-0.23291	0.17815
	Duration of stimulation (day)	-0.0355338	0.411205	0.131256	0.473953	-0.0323757	0.561468	0.0479479	0.61085	-0.125611	0.314916	-0.324054	0.304146	0.374231	0.104046	0.0115664	0.896492	-0.0576146	0.42369	0.223949	0.125974	-0.0681113	0.583925	-0.0862486	0.644555	-0.15976	0.359281
	Number of follicles	0.0213502	0.621548	-0.0282134	0.878178	0.0263502	0.636533	0.000112944	0.999044	0.0796086	0.52517	-0.518146	0.0844006	0.24911	0.28954	0.174369	0.0481159	-0.0470593	0.513572	0.0238565	0.872134	-0.0164114	0.895131	0.128413	0.49117	0.0329386	0.851001
	Total number of transferred embryos	-0.0347725	0.421305	0.026715	0.884604	-0.0513065	0.357283	0.0452543	0.631055	-0.0785084	0.53093	0.323707	0.304694	-0.122045	0.608243	-0.0841659	0.342966	-0.0315639	0.661356	-0.142979	0.332313	0.147765	0.232749	0.0401865	0.830047	-0.145136	0.405482
	Endometrial thickness on the day of triggering hCG injection (ENDOV; mm)	0.113892	0.00824903	0.201069	0.269818	0.070978	0.202566	0.200815	0.0314019	0.135055	0.279613	0.222049	0.487919	0.193301	0.414186	0.0624994	0.48166	0.0790982	0.271695	0.181564	0.216812	0.21661	0.0783007	0.170117	0.360222	0.111341	0.524279
	Endometrial thickness on the day of puncture (ENDPU; mm)	0.101578	0.0185473	0.263629	0.144865	0.0343435	0.537911	0.139925	0.135834	0.284037	0.0208183	0.238211	0.455927	0.317338	0.172773	0.0618285	0.486386	0.0290345	0.687005	0.0627086	0.671986	0.210718	0.086967	0.251688	0.171984	0.353891	0.0370111
	Endometrial thickness on the day of embryo transfer (ENDET; mm)	0.125889	0.00347699	0.158798	0.385348	0.0609792	0.273779	0.295126	0.00136509	0.128084	0.305408	0.24871	0.435691	0.0910755	0.702557	-0.0118233	0.894206	0.109297	0.12826	0.463385	0.000910406	0.185635	0.132582	0.126029	0.499318	0.144924	0.406176
	Paternal age (year)	0.0618707	0.152207	-0.184919	0.310959	0.110972	0.0459407	-0.0127578	0.892357	0.0714097	0.568828	-0.226088	0.479829	-0.181468	0.443864	0.139335	0.115295	0.0814353	0.257739	-0.188112	0.200407	0.0873448	0.482157	0.0636742	0.733631	0.0684899	0.695845
	Sperm concentration (x 10^6/ml)	0.0136573	0.752183	-0.392628	0.0262301	0.00347852	0.950267	0.105535	0.261645	-0.000846308	0.994619	-0.336052	0.285533	-0.43506	0.0552228	-0.0604207	0.496385	0.0438646	0.542597	0.209713	0.152544	0.0547706	0.659785	0.0761909	0.683734	-0.0716885	0.682364
	Sperm motility (%)	-0.0580617	0.179118	-0.383329	0.0303375	-0.040148	0.471426	-0.0580814	0.537519	-0.040114	0.749128	-0.277158	0.383135	-0.457187	0.0426962	-0.0640242	0.471009	-0.0204263	0.776844	0.222419	0.12865	-0.20177	0.101554	0.0326478	0.861589	-0.110314	0.528134
	Teratozoospermia	0.0275085	0.524714	0.169011	0.355118	0.0262243	0.638145	-0.0245267	0.794721	0.0827108	0.5091	-0.0666455	0.836957	0.331182	0.153767	0.092143	0.299006	-0.0119395	0.868425	-0.153003	0.299168	0.0531505	0.669255	0.102549	0.583036	0.0805723	0.645437
	Normal sperm morphology	-0.0275085	0.524714	-0.169011	0.355118	-0.0262243	0.638145	0.0245267	0.794721	-0.0827108	0.5091	0.0666455	0.836957	-0.331182	0.153767	-0.092143	0.299006	0.0119395	0.868425	0.153003	0.299168	-0.0531505	0.669255	-0.102549	0.583036	-0.0805723	0.645437
	Embryo score of the best embryo transferred	-0.000788817	0.98545	0.13697	0.454745	-0.0473778	0.395335	0.0929434	0.323173	0.0163418	0.896382	0.0595992	0.854022	0.184461	0.436253	0.0067714	0.939291	-0.0468854	0.515132	0.1472	0.318084	0.0853221	0.492397	-0.0305031	0.870603	0.0631589	0.718516
Weight (kg)	Non-pregnant	-0.0219335	0.612051	0.194175	0.286924	0.0237746	0.669853	0.0177616	0.850558	0.0557596	0.656548
	Singleton pregnancy	0.0404457	0.349553	-0.194175	0.286924	-0.0405582	0.466904	0.0786978	0.403145	-0.01745	0.889398					-0.0653531	0.461834			0.323418	0.0249433			0.215363	0.244615
	Twin pregnancy	-0.0512149	0.236086			-0.00849033	0.878999	-0.0844851	0.36934							-0.00408961	0.963313			-0.143643	0.330047
	Age (year)	0.0287579	0.506051	-0.0204761	0.911431	0.079466	0.153546	-0.00913128	0.922842	0.0218534	0.861735	-0.0375151	0.907851	-0.175649	0.458855	-0.010747	0.903788	0.127427	0.0758611	0.142003	0.335658	-0.098785	0.426426	0.207989	0.261532	-0.144881	0.406318
	Height (cm)	0.325103	1.10096e-14	0.811512	1.75205e-08	0.679544	3.15058e-45	0.822425	1.88084e-29	0.723227	6.96575e-12	0.745964	0.00533865	0.965911	5.2168e-12	0.666211	6.94617e-18	0.689085	8.43729e-29	0.781062	5.79296e-11	0.845637	2.19527e-19	0.627097	0.000159866	0.806368	4.9986e-09
	Weight (kg)	1	0	1	0	1	0	1	0	1	0	1	0	1	0	1	0	1	0	1	0	1	0	1	0	1	0
	BMI (kg/m^2)	0.919612	2.96365e-219	0.805904	2.61266e-08	0.754776	6.42877e-61	0.50514	8.5502e-09	0.655078	2.4086e-09	0.862241	0.000308626	0.762078	9.41559e-05	0.786832	2.15002e-28	0.734471	2.49528e-34	0.460448	0.000990939	0.536655	2.85065e-06	0.714777	6.25834e-06	0.593632	0.000170587
	Number of discontinued cycles	-0.0241686	0.57627	-0.0837617	0.648549	0.0188802	0.734942	0.0658676	0.484305	-0.00498115	0.968337	-0.170881	0.595421	-0.100097	0.674572	-0.0618883	0.485964	0.0496575	0.490574	0.0933065	0.528181	0.0500629	0.687446	0.068936	0.712511	-0.0548562	0.754293
	Number of Fallopian tube obstruction	0.0992238	0.0214676	-0.0334403	0.855825	0.106748	0.0549168	0.0409353	0.664021	-0.0725111	0.562866	0.0802095	0.804293	-0.166548	0.48281	0.104937	0.2366	0.106971	0.136636	-0.121239	0.411726	0.156591	0.205709	-0.14688	0.430419	-0.0488383	0.780548
	Number of unsuccessful IUI	-0.13007	0.00252799	-0.102162	0.57795	-0.0822235	0.139728	0.150035	0.1095	-0.122611	0.326704	0.107528	0.739417	-0.265487	0.257931	-0.0232106	0.794023	-0.122001	0.0893098	0.328746	0.0225247	0.0376768	0.762117	-0.0938995	0.615359	-0.154177	0.376532
	FSH (IU/L)	-0.206378	1.41188e-06	0.165401	0.365635	0.0391758	0.482237	0.0854139	0.364081	-0.0901994	0.471369	0.407544	0.188507	-0.193875	0.412773	-0.207181	0.0184811	0.176157	0.0137637	0.136798	0.353849	0.0515698	0.678545	-0.0519935	0.781182	-0.148566	0.394355
	LH (IU/L)	-0.195138	5.23096e-06	0.0702305	0.702499	-0.0833193	0.134509	-0.0395374	0.674833	-0.149125	0.232069	0.164337	0.609791	-0.0696039	0.770601	-0.147847	0.0945086	-0.0433551	0.5473	-0.0320201	0.828949	-0.0462841	0.709952	-0.168922	0.363655	-0.123833	0.478487
	AMH (pmol/L)	0.0432601	0.317015	-0.0127917	0.944604	-0.0542029	0.330754	-0.0722703	0.442754	0.0372278	0.766647	-0.558488	0.0591131	0.0761849	0.749548	0.00362	0.967523	-0.0957151	0.183171	-0.126897	0.390076	-0.0350294	0.778389	-0.145825	0.433774	0.378042	0.0251475
	Duration of infertility (year)	0.101446	0.0187018	-0.0411838	0.822916	-0.126046	0.0232614	0.087752	0.351049	-0.166695	0.180981	-0.169623	0.598174	-0.0439427	0.854051	-0.0516566	0.560982	-0.18936	0.00801816	0.257264	0.0775235	-0.011256	0.927967	-0.156308	0.401075	-0.193564	0.265223
	Duration of stimulation (day)	0.146952	0.000635514	0.148055	0.418702	-0.0545112	0.328007	0.0363243	0.699936	0.0279468	0.823733	-0.0994182	0.758534	0.323873	0.163612	-0.0626501	0.480602	-0.0479561	0.505572	0.163382	0.267179	-0.0394251	0.751427	0.0638468	0.732935	-0.00863082	0.960754
	Number of follicles	0.047941	0.267431	-0.0386681	0.833578	0.035097	0.529023	-0.0589946	0.531131	0.179833	0.148496	-0.270714	0.394742	0.250456	0.286855	0.159016	0.0718665	-0.0402811	0.57609	-0.0877006	0.553358	-0.033418	0.788341	0.26715	0.146262	0.0827479	0.636516
	Total number of transferred embryos	-0.0357411	0.40848	0.162539	0.374107	-0.00913141	0.869941	0.00373305	0.968416	-0.268197	0.0294605	0.597038	0.0403993	-0.0319557	0.893607	-0.0282712	0.750456	0.00254493	0.971833	-0.209965	0.152042	0.110138	0.374939	-0.102953	0.581544	-0.382045	0.0235248
	Endometrial thickness on the day of triggering hCG injection (ENDOV; mm)	0.138669	0.00127525	0.0767431	0.676335	0.0961486	0.0839898	0.24157	0.00929833	0.190876	0.124732	-0.00969964	0.976133	0.127909	0.590984	0.0485027	0.585173	0.125447	0.0805657	0.181435	0.217144	0.281839	0.0208556	0.256718	0.163287	0.140897	0.41948
	Endometrial thickness on the day of puncture (ENDPU; mm)	0.10094	0.0193022	0.210817	0.246788	0.00114591	0.983607	0.161321	0.0850009	0.25466	0.0390655	0.0921869	0.775685	0.244606	0.298633	-0.0632048	0.476717	0.0443521	0.538116	0.116234	0.431434	0.206672	0.0933444	0.255841	0.164781	0.294188	0.086267
	Endometrial thickness on the day of embryo transfer (ENDET; mm)	0.113306	0.00858822	0.098103	0.593226	0.0674291	0.226121	0.21281	0.0224056	0.166178	0.182357	0.0654082	0.839949	0.0872638	0.714495	-0.0640438	0.470874	0.153762	0.031862	0.328836	0.0224855	0.143617	0.246272	0.21905	0.236435	0.1266	0.468638
	Paternal age (year)	0.0109783	0.799637	-0.0896747	0.625493	0.0856674	0.123833	-0.0211533	0.822454	0.0840389	0.502298	-0.121967	0.70572	-0.189949	0.422483	0.0824387	0.352997	0.0836456	0.245001	-0.245955	0.0919688	0.0966689	0.436449	0.135009	0.468985	0.0195633	0.911184
	Sperm concentration (x 10^6/ml)	-0.0760605	0.0782358	-0.283083	0.116425	-0.0559428	0.315444	0.102583	0.275299	0.0629149	0.61577	-0.233238	0.465663	-0.345675	0.135481	-0.0830319	0.349531	-0.0372572	0.605085	0.0753836	0.61059	0.12066	0.330742	0.0979333	0.600192	0.0165288	0.924918
	Sperm motility (%)	-0.0884838	0.0403936	-0.368017	0.0382323	-0.0946742	0.088873	-0.0379237	0.687398	0.0160453	0.898252	-0.388456	0.212072	-0.372333	0.105953	-0.081909	0.356109	-0.101355	0.158574	0.235133	0.107671	-0.165544	0.180638	0.12043	0.518717	-0.0949835	0.587301
	Teratozoospermia	0.034725	0.421941	0.245229	0.176121	0.0393494	0.480297	-0.109673	0.243295	0.147558	0.237069	0.188108	0.558235	0.270851	0.248075	0.103483	0.243197	-0.00341389	0.962221	-0.170053	0.247866	-0.078977	0.525244	0.162479	0.382504	0.157161	0.367252
	Normal sperm morphology	-0.034725	0.421941	-0.245229	0.176121	-0.0393494	0.480297	0.109673	0.243295	-0.147558	0.237069	-0.188108	0.558235	-0.270851	0.248075	-0.103483	0.243197	0.00341389	0.962221	0.170053	0.247866	0.078977	0.525244	-0.162479	0.382504	-0.157161	0.367252
	Embryo score of the best embryo transferred	-0.0443297	0.305186	0.218983	0.228532	-0.0278908	0.61694	0.0618329	0.511523	0.00361155	0.97704	0.263516	0.407917	0.257208	0.273624	-0.0166361	0.851564	-0.0256045	0.72236	0.180659	0.219149	0.0295697	0.812242	-0.093696	0.616128	0.10279	0.556809
BMI (kg/m^2)	Non-pregnant	-0.0433939	0.31552	0.335626	0.0603898	-0.0260341	0.640584	-0.00203961	0.98274	0.0334977	0.78946
	Singleton pregnancy	0.0541911	0.209922	-0.335626	0.0603898	0.0107686	0.846888	0.0487286	0.605048	-0.00395687	0.974846					-0.040016	0.65253			0.141974	0.335756			0.146273	0.432347
	Twin pregnancy	-0.0482206	0.264647			0.00140982	0.979833	-0.114599	0.22264							-0.00822992	0.926249			-0.18041	0.219796
	Age (year)	0.0279736	0.517725	0.162586	0.373964	0.0579753	0.298155	0.0116531	0.901628	0.0645801	0.606437	0.0689462	0.831399	0.00997437	0.96671	0.0681352	0.442947	0.0640479	0.373711	0.124862	0.397785	-0.0629231	0.612957	0.13027	0.484868	-0.0135569	0.938389
	Height (cm)	-0.0649618	0.132721	0.308653	0.0856533	0.0351679	0.528191	-0.0723783	0.442071	-0.0451391	0.718931	0.306337	0.332834	0.569467	0.00876995	0.0669564	0.450895	0.0181601	0.801055	-0.19335	0.187932	0.00753018	0.951775	-0.093215	0.617949	0.00500023	0.977257
	Weight (kg)	0.919612	2.96365e-219	0.805904	2.61266e-08	0.754776	6.42877e-61	0.50514	8.5502e-09	0.655078	2.4086e-09	0.862241	0.000308626	0.762078	9.41559e-05	0.786832	2.15002e-28	0.734471	2.49528e-34	0.460448	0.000990939	0.536655	2.85065e-06	0.714777	6.25834e-06	0.593632	0.000170587
	BMI (kg/m^2)	1	0	1	0	1	0	1	0	1	0	1	0	1	0	1	0	1	0	1	0	1	0	1	0	1	0
	Number of discontinued cycles	-0.0464911	0.282186	0.00125703	0.994552	-0.0481818	0.387356	0.0220047	0.815432	0.0577491	0.645102	-3.17895e-16	1	-0.184232	0.436835	-0.150055	0.0896337	-0.00579044	0.935967	0.148447	0.313957	-0.119963	0.333563	0.289867	0.113703	-0.108897	0.533482
	Number of Fallopian tube obstruction	0.125386	0.0036104	0.18217	0.318333	0.187091	0.000712947	0.111747	0.234444	-0.0908203	0.46831	0.22704	0.477931	0.171079	0.470806	0.1641	0.0631268	0.203924	0.00424374	-0.0253083	0.864423	0.227732	0.063822	-0.105452	0.572359	-0.107925	0.537162
	Number of unsuccessful IUI	-0.13552	0.00164583	-0.103999	0.571093	-0.0950114	0.0877364	0.217763	0.0193944	-0.111503	0.372753	0.0636407	0.844227	-0.209096	0.3763	-0.00714681	0.935933	-0.147497	0.0396174	0.248552	0.0884794	0.193608	0.116458	-0.211263	0.253929	-0.0185831	0.915618
	FSH (IU/L)	-0.25243	2.9864e-09	0.130535	0.476406	-0.0218053	0.695778	-0.0297209	0.752527	0.0388472	0.756802	0.131029	0.684815	-0.0847072	0.722538	-0.0963742	0.277268	0.0262739	0.71541	0.0736183	0.618996	-0.118822	0.338219	0.108272	0.562072	-0.05335	0.760841
	LH (IU/L)	-0.213321	6.05811e-07	0.0156233	0.932367	-0.187507	0.000693271	-0.0101879	0.913946	-0.0336965	0.788239	0.0661889	0.838061	-0.0346214	0.884786	-0.170699	0.0530981	-0.197873	0.00555674	-0.110921	0.452926	0.0743809	0.549702	-0.0421815	0.821742	-0.0136682	0.937884
	AMH (pmol/L)	0.0489218	0.257754	-0.00108222	0.99531	-0.0564215	0.311314	-0.0517847	0.582572	-0.0793022	0.526771	-0.296912	0.348672	-0.0232151	0.922608	0.00635744	0.942996	-0.115213	0.108745	-0.161967	0.2714	0.0380356	0.759919	-0.276558	0.132045	0.383608	0.022915
	Duration of infertility (year)	0.145891	0.000696249	0.0973192	0.596197	-0.0864642	0.120363	0.0190707	0.839686	0.112843	0.366997	-0.205897	0.52087	0.382904	0.0956441	-0.00535038	0.952014	-0.154271	0.0312921	0.0346578	0.815096	0.00834502	0.946564	0.200447	0.279609	-0.0123066	0.944062
	Duration of stimulation (day)	0.174639	4.72497e-05	0.114169	0.533824	-0.0380171	0.495296	-0.00151541	0.987176	0.185549	0.135807	0.108545	0.73703	0.103525	0.664043	-0.0924299	0.297497	-0.000542265	0.993997	-0.0563611	0.703581	0.0398958	0.748556	0.167795	0.366914	0.212425	0.220528
	Number of follicles	0.0432319	0.317331	-0.028121	0.878574	0.0329851	0.554119	-0.0951283	0.311879	0.164541	0.186764	0.00772326	0.980995	0.182794	0.440484	0.0728495	0.411961	0.000763341	0.99155	-0.163999	0.265351	-0.0296313	0.811858	0.209623	0.257718	0.0962918	0.582139
	Total number of transferred embryos	-0.0242168	0.575509	0.238504	0.188655	0.0314101	0.573206	-0.0531598	0.572586	-0.302382	0.0135987	0.608522	0.0357555	0.201727	0.393726	0.0335663	0.705702	0.0289594	0.687772	-0.109933	0.456987	-0.0180313	0.884848	-0.161457	0.385543	-0.46287	0.0051114
	Endometrial thickness on the day of triggering hCG injection (ENDOV; mm)	0.0963529	0.0255618	-0.073439	0.689565	0.0615884	0.269005	0.114171	0.224386	0.130072	0.2979	-0.177326	0.581398	-0.0607355	0.799215	0.00870408	0.922013	0.091988	0.200898	0.0445303	0.763772	0.164561	0.183276	0.182006	0.327117	0.0820545	0.639354
	Endometrial thickness on the day of puncture (ENDPU; mm)	0.0603719	0.162405	0.0826413	0.652955	-0.033869	0.543546	0.0930269	0.322736	0.0467009	0.709629	-0.0389896	0.904243	-0.00597283	0.980062	-0.136949	0.121718	0.0267913	0.710055	0.118818	0.421193	0.0712177	0.566848	0.0796805	0.670042	0.0150036	0.931829
	Endometrial thickness on the day of embryo transfer (ENDET; mm)	0.0631748	0.143737	-0.000115725	0.999498	0.0321947	0.563659	-0.0777633	0.40877	0.0943629	0.451063	-0.0968368	0.764645	0.0598533	0.802076	-0.0798539	0.368346	0.103437	0.150151	-0.128796	0.382967	-0.0401638	0.746924	0.161634	0.385016	0.00425546	0.980644
	Paternal age (year)	-0.0174293	0.68696	0.0377058	0.837664	0.00515298	0.926384	-0.0310878	0.741538	0.037565	0.764593	-0.00722522	0.98222	-0.152801	0.520132	-0.0104104	0.906787	0.0217589	0.762706	-0.124342	0.399769	0.0300392	0.809316	0.10727	0.565716	-0.0644388	0.71305
	Sperm concentration (x 10^6/ml)	-0.0878009	0.0419697	-0.0646357	0.725247	-0.0717435	0.197728	0.00867338	0.9267	0.0945449	0.450186	-0.0687737	0.831815	-0.0389305	0.870555	-0.0566315	0.523825	-0.0826936	0.250433	-0.189906	0.196072	0.127438	0.304095	0.0433596	0.816846	0.152045	0.383247
	Sperm motility (%)	-0.0698582	0.105868	-0.206056	0.257866	-0.0869292	0.118374	0.0198363	0.833342	0.0756657	0.545955	-0.333887	0.288841	-0.0464277	0.845889	-0.056611	0.523975	-0.110151	0.125289	0.0453107	0.759754	0.00497445	0.968132	0.133626	0.473591	-0.000677622	0.996918
	Teratozoospermia	0.0263777	0.541902	0.231239	0.202882	0.028832	0.605102	-0.145812	0.119971	0.118993	0.341289	0.313769	0.320626	0.0581784	0.807514	0.0724689	0.414414	-0.00275306	0.96953	-0.0362611	0.806702	-0.223887	0.0685616	0.108614	0.56083	0.154639	0.375086
	Normal sperm morphology	-0.0263777	0.541902	-0.231239	0.202882	-0.028832	0.605102	0.145812	0.119971	-0.118993	0.341289	-0.313769	0.320626	-0.0581784	0.807514	-0.0724689	0.414414	0.00275306	0.96953	0.0362611	0.806702	0.223887	0.0685616	-0.108614	0.56083	-0.154639	0.375086
	Embryo score of the best embryo transferred	-0.0476567	0.270282	0.229839	0.205706	0.00703433	0.899629	-0.0316265	0.737222	-0.00933509	0.940699	0.336114	0.285438	0.381906	0.096585	-0.0195382	0.826049	0.00917397	0.898714	0.0843551	0.56865	-0.0904312	0.466752	-0.0859474	0.645716	0.0885598	0.61293
Number of discontinued cycles	Non-pregnant	0.0534046	0.216623	0.155556	0.395249	0.0725292	0.19285	-0.0796607	0.397397	0.110537	0.376935
	Singleton pregnancy	-0.036553	0.39791	-0.155556	0.395249	-0.0480365	0.388791	0.0845406	0.369024	-0.101668	0.41663					0.0769199	0.386258			0.0395285	0.789664			0.0479463	0.79785
	Twin pregnancy	-0.0118052	0.784901			-0.0344599	0.536533	0.0589581	0.531385							-0.0383116	0.666425			0.0533002	0.718999
	Age (year)	0.0285704	0.50883	0.0936179	0.610308	0.0502904	0.366898	-0.0808362	0.390447	0.0664294	0.596147	0.216671	0.498784	-0.0233788	0.922064	-0.0302082	0.733979	0.0586899	0.415076	-0.166024	0.259414	0.0352052	0.777306	-0.0388776	0.835507	0.077388	0.658583
	Height (cm)	0.0609991	0.158077	-0.141739	0.43904	0.0851943	0.125929	0.0747771	0.427052	-0.0503051	0.688327	-0.332894	0.290368	-0.0551971	0.817214	0.0859013	0.333071	0.0808969	0.260909	0.00836646	0.954993	0.149208	0.228167	-0.203224	0.272861	0.01285	0.941596
	Weight (kg)	-0.0241686	0.57627	-0.0837617	0.648549	0.0188802	0.734942	0.0658676	0.484305	-0.00498115	0.968337	-0.170881	0.595421	-0.100097	0.674572	-0.0618883	0.485964	0.0496575	0.490574	0.0933065	0.528181	0.0500629	0.687446	0.068936	0.712511	-0.0548562	0.754293
	BMI (kg/m^2)	-0.0464911	0.282186	0.00125703	0.994552	-0.0481818	0.387356	0.0220047	0.815432	0.0577491	0.645102	-3.17895e-16	1	-0.184232	0.436835	-0.150055	0.0896337	-0.00579044	0.935967	0.148447	0.313957	-0.119963	0.333563	0.289867	0.113703	-0.108897	0.533482
	Number of discontinued cycles	1	0	1	0	1	0	1	0	1	0	1	0	1	0	1	0	1	0	1	0	1	0	1	0	1	0
	Number of Fallopian tube obstruction	0.043462	0.31476	-0.16265	0.373775	0.0115773	0.835546	0.225969	0.0151709	0.00874372	0.94445	-0.0909091	0.778725	-0.210042	0.374096	-0.0574984	0.517479	0.0353674	0.623527	0.273861	0.0596274	0.152027	0.219399	0.241843	0.189943	-0.119599	0.493772
	Number of unsuccessful IUI	0.0694447	0.107955	0.149071	0.41548	0.0847926	0.127731	0.031733	0.736369	-0.11136	0.373367	0.356753	0.254981	0.140028	0.555985	-0.0740904	0.404021	0.136994	0.0561673	-0.0566139	0.702313	0.130803	0.291397	-0.0859602	0.645666	-0.13762	0.430482
	FSH (IU/L)	0.0141907	0.74284	-0.24464	0.177195	0.0233828	0.674982	-0.0812128	0.388235	0.22216	0.0730004	-0.284504	0.37012	-0.304878	0.191198	0.118588	0.180726	-0.019654	0.785072	-0.10396	0.481945	-0.0536822	0.666141	-0.0643756	0.730804	0.338748	0.0465284
	LH (IU/L)	0.020211	0.640278	-0.227739	0.209994	0.0528452	0.343028	-0.000307762	0.997395	-0.0593965	0.635687	-0.306086	0.333251	-0.20454	0.387023	0.243296	0.00546458	-0.0199478	0.78194	0.0779789	0.598321	-0.0946912	0.445935	-0.23307	0.207014	0.0737792	0.673604
	AMH (pmol/L)	0.0485052	0.261835	0.433668	0.013151	0.00245287	0.964919	0.171188	0.0673614	-0.153941	0.217165	0.624959	0.0297904	0.411155	0.0717088	0.0892712	0.314383	-0.0232574	0.746901	0.371353	0.00935921	-0.0846685	0.49573	-0.265081	0.149532	-0.0572388	0.743971
	Duration of infertility (year)	0.0649728	0.132656	0.0325743	0.859521	0.0640001	0.250668	0.155731	0.0965236	0.0011895	0.992437	-0.195077	0.543468	0.0519114	0.827934	0.0446256	0.615551	0.0764492	0.288124	0.143407	0.330852	0.191552	0.120464	0.0947259	0.612239	-0.0725166	0.678889
	Duration of stimulation (day)	-0.00614402	0.887043	0.0690529	0.707267	-0.0432923	0.437387	0.0883823	0.347587	0.111746	0.371705	0.11268	0.727342	0.0337869	0.887546	0.1732	0.0496598	-0.131686	0.066496	0.28926	0.0461436	-0.150134	0.22526	0.0500601	0.789133	0.141036	0.419016
	Number of follicles	0.0289985	0.502498	-0.0864138	0.638167	0.00294484	0.957889	0.15766	0.0924162	0.0216269	0.863154	0.47624	0.117546	-0.239797	0.308531	0.139979	0.113609	-0.0361465	0.615895	0.335516	0.0197391	-0.169198	0.171071	0.0386178	0.836591	0.0118089	0.946321
	Total number of transferred embryos	0.119768	0.00545356	0.210819	0.246784	0.113102	0.0419016	0.0226108	0.810442	0.316739	0.00956634	-0.426401	0.16689	0.452267	0.0452705	-0.0747401	0.3999	0.178452	0.0125606	0.0670552	0.650666	-0.0045232	0.971021	0.18122	0.329244	0.371702	0.0279061
	Endometrial thickness on the day of triggering hCG injection (ENDOV; mm)	0.0844394	0.050504	-0.181137	0.321131	0.0767335	0.168235	0.119234	0.204367	0.282994	0.021312	-0.539344	0.0703441	-0.0661507	0.781711	-0.0651252	0.4634	0.130179	0.069695	0.191674	0.191861	0.0340829	0.784231	0.219535	0.235373	0.323416	0.0580723
	Endometrial thickness on the day of puncture (ENDPU; mm)	0.0110934	0.797581	-0.262731	0.146289	-0.00439167	0.937236	0.163942	0.0799906	0.0347387	0.781849	-0.661106	0.0192388	-0.197024	0.405075	-0.0473942	0.593788	0.0206503	0.774463	0.158397	0.282247	0.15427	0.212593	0.0523836	0.77958	0.0704195	0.687701
	Endometrial thickness on the day of embryo transfer (ENDET; mm)	0.0171309	0.692044	-0.35393	0.0468859	0.0442972	0.426812	0.0138959	0.88282	0.0516103	0.680671	-0.38573	0.215578	-0.403052	0.0780576	-0.0414175	0.641191	0.0838695	0.243736	-0.126966	0.389819	0.183211	0.137803	-0.11399	0.541476	0.187461	0.280877
	Paternal age (year)	0.00848074	0.844554	0.253167	0.162099	0.000413899	0.994079	-0.00537656	0.954523	-0.0377899	0.763225	0.060754	0.851222	0.26475	0.259305	-0.123425	0.163459	0.0329047	0.647916	-0.0694532	0.63902	0.0682853	0.582963	-0.138575	0.457213	-0.0175051	0.920497
	Sperm concentration (x 10^6/ml)	-0.0807311	0.061554	-0.0281163	0.878594	-0.115502	0.0377134	0.0345938	0.713593	-0.125575	0.315056	0.188132	0.558184	-0.0908148	0.703371	-0.151349	0.0868712	-0.105164	0.143426	-0.028104	0.849611	0.0742776	0.550258	-0.0920437	0.62239	-0.178619	0.304594
	Sperm motility (%)	-0.10711	0.0130114	-0.0246854	0.893319	-0.125194	0.0242175	-0.0947519	0.313805	-0.0929171	0.458059	0.242357	0.447883	-0.0935687	0.694784	-0.0612755	0.490301	-0.150208	0.0360858	-0.231352	0.113615	-0.000822632	0.994729	0.170582	0.358892	-0.262005	0.128398
	Teratozoospermia	0.0863422	0.0455106	-0.03253	0.85971	0.145004	0.00895363	-0.00599321	0.949314	-0.0302891	0.809227	-0.213201	0.505852	-5.20417e-17	1	0.0536989	0.545576	0.191097	0.00744887	-0.0770051	0.602912	0.0849458	0.494314	0.0429189	0.818677	-0.0440738	0.801507
	Normal sperm morphology	-0.0863422	0.0455106	0.03253	0.85971	-0.145004	0.00895363	0.00599321	0.949314	0.0302891	0.809227	0.213201	0.505852	-9.36751e-17	1	-0.0536989	0.545576	-0.191097	0.00744887	0.0770051	0.602912	-0.0849458	0.494314	-0.0429189	0.818677	0.0440738	0.801507
	Embryo score of the best embryo transferred	-0.04292	0.320839	-0.197242	0.279229	-0.0606094	0.276704	0.0227112	0.809617	-0.0131238	0.916705	-0.196267	0.540962	-0.179029	0.450116	0.169771	0.0544237	-0.0993946	0.166827	-0.0324102	0.826897	0.0194502	0.875855	0.203578	0.272009	-0.0746555	0.669945
Number of Fallopian tube obstruction	Non-pregnant	0.0144768	0.737844	0.09759	0.59517	0.0286546	0.607325	-0.147175	0.116509	0.235485	0.0569887
	Singleton pregnancy	0.00870771	0.840449	-0.09759	0.59517	0.00371488	0.946893	0.166993	0.0744584	-0.217395	0.0795297					0.0997547	0.260684			0.11547	0.43449			0.0800641	0.668544
	Twin pregnancy	-0.0248177	0.566065			-0.0309018	0.579432	-0.0189909	0.840348							-0.0398093	0.654209			-0.0778499	0.598929
	Age (year)	-0.0489764	0.257223	-0.131211	0.474106	-0.083028	0.135882	-0.0202375	0.830022	0.0351102	0.779575	-0.0644157	0.842351	-0.229158	0.331124	-0.0850464	0.337923	-0.0954915	0.184202	-0.0344831	0.816012	0.0529907	0.670192	-0.138104	0.458759	0.0442655	0.800661
	Height (cm)	-0.0564033	0.191879	-0.226722	0.212093	-0.044109	0.428782	-0.0405806	0.666758	-0.0119383	0.924206	-0.138029	0.668801	-0.278249	0.23488	-0.0237461	0.789379	-0.0592191	0.410875	-0.109107	0.460394	0.0121835	0.922049	-0.0897285	0.631208	0.0205368	0.906783
	Weight (kg)	0.0992238	0.0214676	-0.0334403	0.855825	0.106748	0.0549168	0.0409353	0.664021	-0.0725111	0.562866	0.0802095	0.804293	-0.166548	0.48281	0.104937	0.2366	0.106971	0.136636	-0.121239	0.411726	0.156591	0.205709	-0.14688	0.430419	-0.0488383	0.780548
	BMI (kg/m^2)	0.125386	0.0036104	0.18217	0.318333	0.187091	0.000712947	0.111747	0.234444	-0.0908203	0.46831	0.22704	0.477931	0.171079	0.470806	0.1641	0.0631268	0.203924	0.00424374	-0.0253083	0.864423	0.227732	0.063822	-0.105452	0.572359	-0.107925	0.537162
	Number of discontinued cycles	0.043462	0.31476	-0.16265	0.373775	0.0115773	0.835546	0.225969	0.0151709	0.00874372	0.94445	-0.0909091	0.778725	-0.210042	0.374096	-0.0574984	0.517479	0.0353674	0.623527	0.273861	0.0596274	0.152027	0.219399	0.241843	0.189943	-0.119599	0.493772
	Number of Fallopian tube obstruction	1	0	1	0	1	0	1	0	1	0	1	0	1	0	1	0	1	0	1	0	1	0	1	0	1	0
	Number of unsuccessful IUI	-0.153384	0.000360732	-0.218218	0.230202	-0.115005	0.0385495	-0.185609	0.0470353	-0.227429	0.0662852	-0.254824	0.424114	-0.176471	0.456722	-0.0391131	0.659876	-0.163366	0.0224913	-0.261851	0.0722006	-0.136364	0.271187	-0.143542	0.441081	-0.313823	0.0663778
	FSH (IU/L)	-0.083857	0.0521208	-0.0803168	0.662132	-0.108258	0.051555	0.0317883	0.735927	0.00570709	0.963725	-0.331185	0.293003	0.0122621	0.95908	-0.177678	0.043962	-0.0772301	0.283213	0.0539179	0.715879	0.0117961	0.92452	0.244152	0.185618	-0.223929	0.195955
	LH (IU/L)	-0.095122	0.0275137	-0.328738	0.0661994	-0.150617	0.00660479	0.0519064	0.581685	0.0331404	0.791655	-0.335117	0.286959	-0.38934	0.0897389	-0.147201	0.0959757	-0.154019	0.0315729	0.234052	0.109345	-0.109396	0.378187	0.261803	0.154821	-0.183629	0.291004
	AMH (pmol/L)	-0.0173704	0.687963	0.109561	0.550566	-0.0620267	0.265607	0.0479288	0.610993	-0.075419	0.547268	-0.181144	0.573151	0.13568	0.568436	-0.159345	0.0712719	0.0166242	0.817573	0.0974324	0.510019	-0.0199094	0.872948	0.122362	0.511979	-0.21536	0.214067
	Duration of infertility (year)	0.00889354	0.837091	0.228554	0.208323	0.0176001	0.752305	-0.0201709	0.830572	-0.113367	0.364763	-0.325128	0.302453	0.360032	0.118935	0.0970923	0.273687	-0.0453017	0.529441	-0.0990683	0.502906	0.0603524	0.627569	0.0625003	0.738369	-0.303291	0.0765421
	Duration of stimulation (day)	-0.00160621	0.970378	-0.147292	0.421129	-0.0499013	0.370622	-0.0103313	0.91274	0.133485	0.285291	0.383112	0.218975	-0.350102	0.130215	-0.183326	0.0375642	0.0387373	0.590811	0.0559179	0.705807	-0.0873583	0.482089	0.0628625	0.736906	0.170083	0.328656
	Number of follicles	-0.0181881	0.674099	-0.0044646	0.980653	-0.0143957	0.796303	-0.0268173	0.776033	-0.0458041	0.714965	0.086589	0.789026	-0.00774883	0.974135	-0.0204404	0.818152	-0.00450877	0.950119	-0.0727653	0.623076	-0.0479555	0.699965	-0.128018	0.492514	0.0124285	0.943509
	Total number of transferred embryos	0.027092	0.531012	0.154303	0.399111	-0.0261133	0.639568	0.153961	0.100419	-0.0580525	0.643364	0.213201	0.505852	0.16888	0.476612	-0.0753426	0.396101	0.000498038	0.994487	0.166499	0.258035	0.171178	0.166043	-0.0726273	0.697818	-0.0476467	0.785777
	Endometrial thickness on the day of triggering hCG injection (ENDOV; mm)	0.0591075	0.171401	0.170277	0.351472	0.0340147	0.541812	0.157267	0.0932409	-0.0754284	0.547218	0.632671	0.0272544	-0.0570962	0.811032	0.0964328	0.276975	0.00141939	0.984288	-0.0481439	0.745221	0.301744	0.0130817	-0.0225983	0.903955	-0.105607	0.54599
	Endometrial thickness on the day of puncture (ENDPU; mm)	-0.0438899	0.310015	0.152012	0.406233	-0.0487903	0.381382	-0.0167644	0.858859	-0.159695	0.200258	0.611334	0.0346792	-0.105282	0.658671	-0.086142	0.331714	-0.0231144	0.748405	-0.214977	0.142278	0.146531	0.236716	-0.231548	0.21008	-0.0266501	0.879215
	Endometrial thickness on the day of embryo transfer (ENDET; mm)	-0.0147464	0.733146	0.320796	0.0734301	-0.0529919	0.341688	0.00720166	0.939112	-0.0349738	0.78041	0.569027	0.0534961	0.177428	0.454245	-0.0316944	0.721418	-0.063596	0.377098	-0.119928	0.416839	0.130088	0.294067	0.158045	0.395797	-0.139258	0.424962
	Paternal age (year)	-0.144089	0.000811887	-0.337286	0.0590514	-0.12394	0.0256875	-0.0368359	0.695916	-0.390176	0.00120102	-0.0202513	0.95019	-0.474748	0.0344173	-0.206679	0.018773	-0.0822411	0.253043	-0.000957008	0.994849	-0.0472433	0.704214	-0.401096	0.0253336	-0.489147	0.00286432
	Sperm concentration (x 10^6/ml)	0.182907	2.00178e-05	0.407383	0.0206552	0.138687	0.012461	0.264593	0.00426907	0.281669	0.0219536	0.65846	0.0199009	0.322113	0.166046	0.18017	0.0410353	0.112614	0.117011	0.0968882	0.512396	0.357589	0.00297019	0.359877	0.0467499	0.189447	0.27572
	Sperm motility (%)	0.159439	0.000207364	0.467606	0.00696341	0.113639	0.0409317	0.16031	0.087	0.324188	0.00791845	0.242357	0.447883	0.574993	0.00799757	0.181398	0.0396543	0.0737178	0.305746	-0.0293685	0.842927	0.267486	0.0286472	0.338431	0.0625678	0.260433	0.130789
	Teratozoospermia	-0.14975	0.000498119	-0.333333	0.0622773	-0.159009	0.00411285	-0.112243	0.232361	-0.144338	0.247572	-0.213201	0.505852	-0.420084	0.0651695	-0.26661	0.00225727	-0.0884753	0.218712	0.0562366	0.704206	-0.222756	0.0700075	-0.194939	0.293306	-0.0463864	0.791317
	Normal sperm morphology	0.14975	0.000498119	0.333333	0.0622773	0.159009	0.00411285	0.112243	0.232361	0.144338	0.247572	0.213201	0.505852	0.420084	0.0651695	0.26661	0.00225727	0.0884753	0.218712	-0.0562366	0.704206	0.222756	0.0700075	0.194939	0.293306	0.0463864	0.791317
	Embryo score of the best embryo transferred	-0.0183833	0.670805	0.103944	0.5713	-0.0483293	0.385902	0.178567	0.0562135	-0.262664	0.0331147	-0.196267	0.540962	0.25069	0.28639	-0.111108	0.210006	-0.0140749	0.845165	0.26036	0.0738986	0.0881317	0.478204	-0.0552417	0.767873	-0.323021	0.0583969
Number of unsuccessful IUI	Non-pregnant	0.0359801	0.405351	-0.298142	0.0974418	0.0802218	0.14966	-0.0507849	0.589883	0.0704687	0.573945
	Singleton pregnancy	-0.0150229	0.728337	0.298142	0.0974418	-0.0667237	0.231026	0.11756	0.210839	-0.0593306	0.636062					0.0142166	0.872955			0.214834	0.142549			0.0597614	0.749461
	Twin pregnancy	-0.0472683	0.27421			-0.0529007	0.34252	-0.084452	0.369528							-0.0569046	0.521821			-0.144841	0.325986
	Age (year)	0.0609382	0.158494	-0.374132	0.0349012	0.11669	0.0357744	0.0500058	0.595608	0.0288493	0.818136	-0.456327	0.135928	-0.202968	0.390759	0.016794	0.850171	0.146902	0.0404308	0.18833	0.199876	-0.024887	0.841554	-0.0712186	0.703413	0.0651976	0.709817
	Height (cm)	0.000191359	0.99647	-0.0692646	0.706408	-0.0110244	0.843296	0.0369709	0.694857	-0.058212	0.642451	0.104692	0.746089	-0.252485	0.282839	-0.00994617	0.910926	-0.020027	0.781095	0.183508	0.211846	-0.065369	0.599193	0.11048	0.554074	-0.178099	0.306025
	Weight (kg)	-0.13007	0.00252799	-0.102162	0.57795	-0.0822235	0.139728	0.150035	0.1095	-0.122611	0.326704	0.107528	0.739417	-0.265487	0.257931	-0.0232106	0.794023	-0.122001	0.0893098	0.328746	0.0225247	0.0376768	0.762117	-0.0938995	0.615359	-0.154177	0.376532
	BMI (kg/m^2)	-0.13552	0.00164583	-0.103999	0.571093	-0.0950114	0.0877364	0.217763	0.0193944	-0.111503	0.372753	0.0636407	0.844227	-0.209096	0.3763	-0.00714681	0.935933	-0.147497	0.0396174	0.248552	0.0884794	0.193608	0.116458	-0.211263	0.253929	-0.0185831	0.915618
	Number of discontinued cycles	0.0694447	0.107955	0.149071	0.41548	0.0847926	0.127731	0.031733	0.736369	-0.11136	0.373367	0.356753	0.254981	0.140028	0.555985	-0.0740904	0.404021	0.136994	0.0561673	-0.0566139	0.702313	0.130803	0.291397	-0.0859602	0.645666	-0.13762	0.430482
	Number of Fallopian tube obstruction	-0.153384	0.000360732	-0.218218	0.230202	-0.115005	0.0385495	-0.185609	0.0470353	-0.227429	0.0662852	-0.254824	0.424114	-0.176471	0.456722	-0.0391131	0.659876	-0.163366	0.0224913	-0.261851	0.0722006	-0.136364	0.271187	-0.143542	0.441081	-0.313823	0.0663778
	Number of unsuccessful IUI	1	0	1	0	1	0	1	0	1	0	1	0	1	0	1	0	1	0	1	0	1	0	1	0	1	0
	FSH (IU/L)	0.0715819	0.0975102	-0.186579	0.306557	0.0704989	0.205638	0.0406896	0.665916	-0.167437	0.179019	-0.118259	0.71433	-0.140308	0.555187	0.0864679	0.329881	0.0492267	0.494349	0.0438313	0.767375	0.0381003	0.759523	-0.290386	0.113029	-0.115301	0.509535
	LH (IU/L)	0.107106	0.0130151	0.104598	0.568865	0.123076	0.0267436	0.0173416	0.854052	-0.0178611	0.886809	-0.107557	0.73935	0.414732	0.0690331	0.0947483	0.285492	0.136891	0.0563546	-0.169359	0.249832	0.187624	0.128409	-0.0435122	0.816212	0.0156983	0.928681
	AMH (pmol/L)	-0.0607537	0.15976	0.00308019	0.986651	-0.0205418	0.712603	-0.149646	0.110434	-0.0566169	0.651606	0.421247	0.172635	-0.00667492	0.977719	-0.0733828	0.408537	0.035392	0.623285	-0.202345	0.167819	-0.112688	0.363918	-0.0375302	0.841134	-0.0575563	0.742599
	Duration of infertility (year)	0.0398544	0.356648	-0.203445	0.26408	0.0487312	0.381959	0.163662	0.0805137	0.104322	0.404507	-0.364541	0.244004	-0.084663	0.722677	-0.0725205	0.414081	0.136456	0.0571495	0.293154	0.0431595	0.0731673	0.556251	-0.268774	0.143732	0.394338	0.0190734
	Duration of stimulation (day)	0.0188941	0.662215	0.0397046	0.829181	0.0736296	0.186166	-0.0079043	0.933184	-0.055494	0.658082	0.012634	0.968915	0.123009	0.605394	0.00229388	0.979417	0.122033	0.0892254	-0.134862	0.360766	0.0884137	0.476791	0.139767	0.453312	-0.202829	0.242577
	Number of follicles	0.000124268	0.997708	0.32053	0.0736828	0.000153068	0.99781	-0.119983	0.201518	0.107818	0.388853	0.315528	0.317773	0.250546	0.286677	-0.0120148	0.892502	0.0248739	0.72997	-0.118804	0.421249	-0.155997	0.207456	0.177086	0.340582	0.047671	0.78567
	Total number of transferred embryos	0.0728856	0.0915447	-0.235702	0.194056	0.144171	0.00935932	-0.103799	0.269615	0.132029	0.290628	-0.478091	0.115925	-0.25332	0.281196	-0.0552987	0.533655	0.246832	0.000503948	0.00607401	0.967317	-0.17278	0.162057	-0.00752923	0.967935	0.207763	0.231063
	Endometrial thickness on the day of triggering hCG injection (ENDOV; mm)	-0.0594466	0.168953	-0.187118	0.305136	-0.00992239	0.858788	-0.164902	0.0782159	-0.0307627	0.806301	-0.270727	0.394719	-0.0753184	0.75231	-0.0444032	0.617314	0.0119928	0.867842	-0.138933	0.346316	-0.194865	0.114059	-0.0491457	0.792901	-0.0174748	0.920634
	Endometrial thickness on the day of puncture (ENDPU; mm)	-0.0905414	0.035944	-0.273313	0.130136	-0.0768814	0.167414	-0.129963	0.166251	0.050945	0.68457	-0.382756	0.219441	-0.041859	0.860905	-0.0577728	0.515479	-0.0766504	0.286853	-0.110108	0.456264	-0.164767	0.182721	0.0404876	0.828793	0.0946834	0.588487
	Endometrial thickness on the day of embryo transfer (ENDET; mm)	-0.0722536	0.0943989	-0.168723	0.355949	-0.063858	0.251724	-0.059949	0.524495	-0.0282385	0.821923	-0.153009	0.634965	-0.119436	0.61599	-0.0286761	0.747003	-0.0778519	0.279343	0.0954654	0.518638	-0.177129	0.151589	0.0235701	0.899845	-0.0592758	0.735181
	Paternal age (year)	0.0630627	0.14445	-0.375279	0.0343036	0.0599873	0.281673	0.135113	0.149951	0.188397	0.129798	-0.420066	0.173969	-0.319818	0.169255	0.0181616	0.83813	0.0672418	0.350303	0.122857	0.405466	0.151366	0.221432	0.153531	0.409596	0.201398	0.245988
	Sperm concentration (x 10^6/ml)	0.105168	0.0147614	0.0795645	0.665113	0.0877659	0.114859	0.169628	0.0699324	-0.026881	0.830354	0.239702	0.453026	-0.0554186	0.816492	0.0953721	0.282317	0.0849125	0.237902	0.242341	0.0970004	0.117462	0.343816	-0.13339	0.474379	0.0301549	0.86347
	Sperm motility (%)	0.0743229	0.0853107	0.14747	0.420565	0.0444664	0.425046	0.136809	0.144854	0.0236574	0.850447	0.174266	0.58804	0.0930711	0.696333	0.0814375	0.358894	0.0293999	0.683277	0.257776	0.0769145	0.0567482	0.648296	-0.0873433	0.640345	0.0760207	0.664259
	Teratozoospermia	-0.0543372	0.208694	-0.0727393	0.692378	-0.00180975	0.974114	-0.131708	0.160587	-0.164133	0.187873	-0.239046	0.454301	0.140028	0.555985	0.0617466	0.486965	-0.0378214	0.599626	-0.132531	0.369204	-0.124462	0.315619	-0.0570614	0.760445	-0.240192	0.164579
	Normal sperm morphology	0.0543372	0.208694	0.0727393	0.692378	0.00180975	0.974114	0.131708	0.160587	0.164133	0.187873	0.239046	0.454301	-0.140028	0.555985	-0.0617466	0.486965	0.0378214	0.599626	0.132531	0.369204	0.124462	0.315619	0.0570614	0.760445	0.240192	0.164579
	Embryo score of the best embryo transferred	0.06725	0.119581	-0.370479	0.0368616	0.121408	0.0288893	0.0514799	0.584796	-0.0341358	0.785545	-0.550149	0.0638397	-0.350966	0.129204	0.115192	0.193625	0.163715	0.022201	0.102752	0.487076	0.00702989	0.954975	-0.0740088	0.692346	0.0150687	0.931534
FSH (IU/L)	Non-pregnant	0.110636	0.0102967	0.223189	0.219493	0.115242	0.0381484	0.00162083	0.986284	0.205834	0.0973055
	Singleton pregnancy	-0.0988593	0.0219537	-0.223189	0.219493	-0.0954228	0.0863659	0.0188092	0.841856	-0.206948	0.0954684					0.0230323	0.79557			0.0566795	0.701984			-0.0469181	0.802099
	Twin pregnancy	-0.0585299	0.175631			-0.076538	0.169325	-0.0903719	0.336798							-0.086765	0.328216			-0.130961	0.37495
	Age (year)	0.229193	7.85501e-08	0.287102	0.111109	0.266609	1.12266e-06	0.201964	0.0304249	0.173862	0.162673	-0.250318	0.432632	0.489626	0.0284336	0.172905	0.0500545	0.286613	4.86226e-05	0.0254827	0.863498	0.350946	0.00359374	-0.00351059	0.985046	0.2241	0.195604
	Height (cm)	0.0905471	0.0359324	0.137559	0.45279	0.0804369	0.148567	0.123406	0.188861	-0.150552	0.227583	0.604499	0.0373364	-0.21388	0.365226	-0.208476	0.0177448	0.220043	0.00199519	0.0924203	0.532123	0.148811	0.229422	-0.175937	0.343773	-0.151368	0.385393
	Weight (kg)	-0.206378	1.41188e-06	0.165401	0.365635	0.0391758	0.482237	0.0854139	0.364081	-0.0901994	0.471369	0.407544	0.188507	-0.193875	0.412773	-0.207181	0.0184811	0.176157	0.0137637	0.136798	0.353849	0.0515698	0.678545	-0.0519935	0.781182	-0.148566	0.394355
	BMI (kg/m^2)	-0.25243	2.9864e-09	0.130535	0.476406	-0.0218053	0.695778	-0.0297209	0.752527	0.0388472	0.756802	0.131029	0.684815	-0.0847072	0.722538	-0.0963742	0.277268	0.0262739	0.71541	0.0736183	0.618996	-0.118822	0.338219	0.108272	0.562072	-0.05335	0.760841
	Number of discontinued cycles	0.0141907	0.74284	-0.24464	0.177195	0.0233828	0.674982	-0.0812128	0.388235	0.22216	0.0730004	-0.284504	0.37012	-0.304878	0.191198	0.118588	0.180726	-0.019654	0.785072	-0.10396	0.481945	-0.0536822	0.666141	-0.0643756	0.730804	0.338748	0.0465284
	Number of Fallopian tube obstruction	-0.083857	0.0521208	-0.0803168	0.662132	-0.108258	0.051555	0.0317883	0.735927	0.00570709	0.963725	-0.331185	0.293003	0.0122621	0.95908	-0.177678	0.043962	-0.0772301	0.283213	0.0539179	0.715879	0.0117961	0.92452	0.244152	0.185618	-0.223929	0.195955
	Number of unsuccessful IUI	0.0715819	0.0975102	-0.186579	0.306557	0.0704989	0.205638	0.0406896	0.665916	-0.167437	0.179019	-0.118259	0.71433	-0.140308	0.555187	0.0864679	0.329881	0.0492267	0.494349	0.0438313	0.767375	0.0381003	0.759523	-0.290386	0.113029	-0.115301	0.509535
	FSH (IU/L)	1	0	1	0	1	0	1	0	1	0	1	0	1	0	1	0	1	0	1	0	1	0	1	0	1	0
	LH (IU/L)	0.381315	4.99006e-20	0.553407	0.00101831	0.396407	1.22851e-13	0.211696	0.0231356	0.389872	0.00121261	0.848689	0.000481737	0.280411	0.231112	0.458837	4.5339e-08	0.363469	1.76359e-07	0.117406	0.426775	0.302705	0.0127802	0.544744	0.00153198	0.261906	0.128547
	AMH (pmol/L)	-0.238389	2.24222e-08	-0.349913	0.0496208	-0.240559	1.19895e-05	-0.265046	0.00420135	0.0697364	0.577941	-0.509434	0.0906926	-0.459169	0.0416915	-0.147798	0.0946199	-0.288293	4.3694e-05	-0.191563	0.192124	-0.336174	0.00541306	0.0590791	0.752233	0.217477	0.209489
	Duration of infertility (year)	-0.0636761	0.140578	-0.0805274	0.661299	0.00789812	0.887381	-0.122385	0.192574	0.204281	0.0999125	-0.0254218	0.937493	-0.173437	0.46462	0.116649	0.188013	-0.0718974	0.317877	-0.0801352	0.588211	-0.158657	0.199716	0.133717	0.473288	0.231064	0.181712
	Duration of stimulation (day)	-0.0571081	0.186376	-0.0343329	0.852018	0.0118526	0.831694	-0.0957252	0.308838	0.0568655	0.650176	0.190893	0.552313	-0.193992	0.412487	0.122856	0.165426	-0.0482344	0.503103	0.0682807	0.644704	-0.239651	0.0507866	-0.357846	0.048095	0.368669	0.0293112
	Number of follicles	-0.36944	8.26306e-19	-0.45696	0.00855818	-0.407971	2.00149e-14	-0.289027	0.00173177	-0.32016	0.00877585	-0.704155	0.0105813	-0.270365	0.248958	-0.327384	0.000152424	-0.439527	1.28974e-10	-0.356533	0.0128695	-0.224322	0.0680106	-0.322322	0.0769931	-0.342098	0.04427
	Total number of transferred embryos	-0.0305414	0.480027	0.0153762	0.933434	-0.0307853	0.580863	-0.106854	0.255695	-0.00253001	0.983915	0.377359	0.226556	-0.0845021	0.723184	0.158053	0.0736267	-0.109324	0.128165	-0.290774	0.0449637	0.0221352	0.858883	-0.0583883	0.755041	0.0345429	0.843831
	Endometrial thickness on the day of triggering hCG injection (ENDOV; mm)	-0.0952085	0.0273726	-0.0304485	0.868607	-0.0629742	0.25836	-0.125024	0.183086	-0.120332	0.335845	-0.209404	0.513635	0.0476515	0.841876	-0.072625	0.413407	-0.0532985	0.459292	-0.315258	0.0290658	0.0299664	0.809769	-0.292781	0.109955	0.00168601	0.992331
	Endometrial thickness on the day of puncture (ENDPU; mm)	-0.0367755	0.395042	0.0988379	0.590447	-0.0140996	0.800404	0.0284197	0.763034	-0.311101	0.011005	-0.0640682	0.843192	0.100688	0.672752	-0.0426657	0.631163	0.0170392	0.813102	-0.106885	0.469633	0.171458	0.16534	-0.408374	0.0225628	-0.157129	0.36735
	Endometrial thickness on the day of embryo transfer (ENDET; mm)	-0.00731201	0.865757	-0.079444	0.665591	0.0297331	0.593864	0.00388756	0.967109	-0.102113	0.414585	-0.249145	0.434863	0.0017588	0.994128	-0.0592337	0.504898	0.0877156	0.222708	-0.19921	0.174643	0.176058	0.154118	-0.238483	0.196362	0.0797279	0.648913
	Paternal age (year)	0.0754985	0.0804701	0.0521853	0.776676	0.102797	0.0645877	-0.0328131	0.727742	0.0934682	0.455385	-0.372505	0.233074	0.146056	0.538929	-0.00815769	0.926894	0.140145	0.0506911	-0.158062	0.283278	0.0607111	0.625521	-0.11549	0.536132	0.210065	0.225819
	Sperm concentration (x 10^6/ml)	0.0678858	0.116117	0.0761429	0.678732	0.129478	0.019731	-0.232086	0.0125661	0.0316843	0.800616	-0.321095	0.308838	0.33382	0.150318	0.0748887	0.398961	0.164398	0.0216426	-0.321136	0.0260436	-0.180074	0.144791	0.189112	0.308254	-0.149777	0.390465
	Sperm motility (%)	0.0423195	0.327662	-0.0106487	0.953874	0.080032	0.150629	-0.127279	0.175251	0.0601681	0.631296	-0.204476	0.523815	0.136917	0.564882	0.151744	0.0860403	0.0506433	0.481994	-0.198614	0.175961	-0.0838445	0.499949	0.219972	0.234418	-0.134677	0.440501
	Teratozoospermia	-0.0570599	0.186749	0.0340365	0.853282	-0.114035	0.040229	0.0954183	0.310399	-0.043359	0.729581	0.189924	0.554371	-0.127117	0.593305	-0.0745671	0.400995	-0.134228	0.0613715	0.0993722	0.501591	0.0935674	0.451376	-0.108872	0.559893	0.0837825	0.63229
	Normal sperm morphology	0.0570599	0.186749	-0.0340365	0.853282	0.114035	0.040229	-0.0954183	0.310399	0.043359	0.729581	-0.189924	0.554371	0.127117	0.593305	0.0745671	0.400995	0.134228	0.0613715	-0.0993722	0.501591	-0.0935674	0.451376	0.108872	0.559893	-0.0837825	0.63229
	Embryo score of the best embryo transferred	-0.01147	0.790865	-0.0165812	0.92823	-0.0757521	0.17376	0.105888	0.260042	-0.0421161	0.737049	0.41007	0.185516	-0.242024	0.303921	-0.0397756	0.654483	-0.0505794	0.482547	-0.0685028	0.643626	0.216096	0.0790283	0.0505995	0.786913	-0.0332878	0.849439
LH (IU/L)	Non-pregnant	0.0179916	0.67742	-0.0838646	0.648145	0.0252129	0.651161	0.0252245	0.789015	-0.0340063	0.786338
	Singleton pregnancy	-0.0433804	0.31567	0.0838646	0.648145	-0.0120443	0.829013	-0.152141	0.104552	0.0395633	0.752461					0.0352329	0.691812			-0.370665	0.00950164			0.0327046	0.861351
	Twin pregnancy	0.0583234	0.177162			-0.0421617	0.449461	0.289575	0.00169548							-0.0604898	0.495891			0.435404	0.00198165
	Age (year)	0.00976722	0.821344	-0.149674	0.413573	0.130447	0.018823	-0.173007	0.0644594	-0.0443195	0.723828	-0.317622	0.314396	0.0324209	0.892066	0.0307132	0.729703	0.182047	0.0108615	-0.136201	0.355972	-0.222667	0.0701224	-0.0732124	0.695498	0.000257937	0.998827
	Height (cm)	0.0301507	0.485665	0.101015	0.582249	0.0738376	0.184923	-0.0262731	0.780461	-0.169439	0.173804	0.231297	0.469489	-0.0753063	0.752349	-0.0393015	0.65834	0.137059	0.0560499	0.04549	0.758832	-0.0804358	0.517597	-0.189787	0.306498	-0.155186	0.37338
	Weight (kg)	-0.195138	5.23096e-06	0.0702305	0.702499	-0.0833193	0.134509	-0.0395374	0.674833	-0.149125	0.232069	0.164337	0.609791	-0.0696039	0.770601	-0.147847	0.0945086	-0.0433551	0.5473	-0.0320201	0.828949	-0.0462841	0.709952	-0.168922	0.363655	-0.123833	0.478487
	BMI (kg/m^2)	-0.213321	6.05811e-07	0.0156233	0.932367	-0.187507	0.000693271	-0.0101879	0.913946	-0.0336965	0.788239	0.0661889	0.838061	-0.0346214	0.884786	-0.170699	0.0530981	-0.197873	0.00555674	-0.110921	0.452926	0.0743809	0.549702	-0.0421815	0.821742	-0.0136682	0.937884
	Number of discontinued cycles	0.020211	0.640278	-0.227739	0.209994	0.0528452	0.343028	-0.000307762	0.997395	-0.0593965	0.635687	-0.306086	0.333251	-0.20454	0.387023	0.243296	0.00546458	-0.0199478	0.78194	0.0779789	0.598321	-0.0946912	0.445935	-0.23307	0.207014	0.0737792	0.673604
	Number of Fallopian tube obstruction	-0.095122	0.0275137	-0.328738	0.0661994	-0.150617	0.00660479	0.0519064	0.581685	0.0331404	0.791655	-0.335117	0.286959	-0.38934	0.0897389	-0.147201	0.0959757	-0.154019	0.0315729	0.234052	0.109345	-0.109396	0.378187	0.261803	0.154821	-0.183629	0.291004
	Number of unsuccessful IUI	0.107106	0.0130151	0.104598	0.568865	0.123076	0.0267436	0.0173416	0.854052	-0.0178611	0.886809	-0.107557	0.73935	0.414732	0.0690331	0.0947483	0.285492	0.136891	0.0563546	-0.169359	0.249832	0.187624	0.128409	-0.0435122	0.816212	0.0156983	0.928681
	FSH (IU/L)	0.381315	4.99006e-20	0.553407	0.00101831	0.396407	1.22851e-13	0.211696	0.0231356	0.389872	0.00121261	0.848689	0.000481737	0.280411	0.231112	0.458837	4.5339e-08	0.363469	1.76359e-07	0.117406	0.426775	0.302705	0.0127802	0.544744	0.00153198	0.261906	0.128547
	LH (IU/L)	1	0	1	0	1	0	1	0	1	0	1	0	1	0	1	0	1	0	1	0	1	0	1	0	1	0
	AMH (pmol/L)	0.137978	0.00134927	-0.265607	0.141761	0.153176	0.00573003	0.384461	2.21464e-05	0.0584218	0.641251	-0.32484	0.302906	-0.379169	0.0991989	0.181138	0.0399432	0.142311	0.0471897	0.541474	7.06103e-05	0.24689	0.0439943	0.0167912	0.928562	0.14166	0.416942
	Duration of infertility (year)	-0.0629418	0.145223	-0.0140234	0.939279	-0.0713484	0.200215	0.0752815	0.423931	-0.137544	0.270765	-0.101607	0.753363	0.073223	0.759003	-0.0106624	0.904542	-0.120388	0.0936567	0.14867	0.313223	0.014553	0.906951	-0.115737	0.535254	-0.168243	0.333994
	Duration of stimulation (day)	0.0796269	0.0652058	0.274961	0.127744	0.0989836	0.0752084	0.235077	0.0114412	-0.0470088	0.7078	0.403481	0.193381	0.25061	0.286549	0.174319	0.048181	0.0511971	0.477209	0.499522	0.000300901	0.0154007	0.901556	0.045724	0.80704	-0.17125	0.3253
	Number of follicles	0.0427402	0.322872	-0.0816275	0.656951	-0.0195163	0.726362	0.283499	0.002139	-0.0503042	0.688332	-0.556857	0.0600178	0.353599	0.126159	-0.0695024	0.433827	0.0166074	0.817754	0.314966	0.0292236	0.278811	0.0223286	-0.148899	0.424037	0.114947	0.510843
	Total number of transferred embryos	0.0570714	0.18666	0.0253416	0.890499	0.123076	0.0267436	0.004042	0.965803	-0.179632	0.148958	0.338567	0.281715	-0.280855	0.230342	0.0458626	0.605784	0.164384	0.0216543	0.0294726	0.842378	-0.0169989	0.8914	-0.32802	0.0716236	-0.0679311	0.69821
	Endometrial thickness on the day of triggering hCG injection (ENDOV; mm)	-0.0271083	0.530765	-0.110297	0.547873	0.0121853	0.827043	0.043299	0.645895	-0.214295	0.0840224	-0.383725	0.218178	0.233633	0.321505	-0.170829	0.0529154	0.112846	0.116253	0.093506	0.527296	0.00767922	0.950822	-0.276339	0.132365	-0.160602	0.35672
	Endometrial thickness on the day of puncture (ENDPU; mm)	-0.0796955	0.0649741	-0.0972972	0.59628	-0.0383528	0.491493	-0.0672077	0.47544	-0.222248	0.0728842	-0.158079	0.623652	0.0231336	0.922879	-0.107803	0.223971	0.00528455	0.941551	-0.117147	0.427803	-0.0109566	0.929878	-0.222824	0.228255	-0.257824	0.13483
	Endometrial thickness on the day of embryo transfer (ENDET; mm)	-0.0975983	0.0237096	-0.225688	0.214241	-0.0723219	0.194128	-0.0248821	0.791813	-0.20861	0.0927779	-0.305793	0.333737	-0.0998862	0.675222	-0.201105	0.0222965	0.00705775	0.921993	0.0364236	0.805853	-0.0789279	0.525502	-0.154169	0.40763	-0.321998	0.0592448
	Paternal age (year)	-0.0559729	0.195297	-0.102628	0.576207	-0.038282	0.492294	-0.0595316	0.527392	-0.168767	0.175541	-0.264071	0.406893	0.0166168	0.944566	-0.103979	0.240933	-0.0050133	0.944546	-0.0271694	0.854557	-0.0872086	0.482843	-0.182423	0.32599	-0.149738	0.390591
	Sperm concentration (x 10^6/ml)	0.0926298	0.0318611	-0.153271	0.402312	0.138164	0.0128001	-0.0645486	0.493117	0.202749	0.102537	-0.247306	0.438372	-0.101151	0.671328	0.147161	0.0960666	0.132981	0.0638423	-0.128942	0.382421	-0.0181457	0.884122	0.338532	0.0624845	0.053161	0.761663
	Sperm motility (%)	0.11704	0.00662331	-0.0210586	0.908922	0.200809	0.00027506	-0.0944581	0.315315	0.197922	0.111158	-0.0026243	0.993542	-0.0649338	0.785636	0.147875	0.0944454	0.236654	0.000865707	-0.311807	0.0309729	0.0489935	0.693789	0.28684	0.117698	0.127125	0.46678
	Teratozoospermia	-0.0893448	0.0384781	0.152411	0.404989	-0.0927245	0.0956771	-0.0539079	0.567187	-0.251186	0.0419118	0.154298	0.632082	0.214146	0.364615	-0.0285831	0.747795	-0.133087	0.06363	0.0774005	0.601046	-0.16262	0.188569	-0.218673	0.237262	-0.335986	0.0484594
	Normal sperm morphology	0.0893448	0.0384781	-0.152411	0.404989	0.0927245	0.0956771	0.0539079	0.567187	0.251186	0.0419118	-0.154298	0.632082	-0.214146	0.364615	0.0285831	0.747795	0.133087	0.06363	-0.0774005	0.601046	0.16262	0.188569	0.218673	0.237262	0.335986	0.0484594
	Embryo score of the best embryo transferred	0.0694388	0.107986	0.111424	0.543765	0.0584104	0.294538	0.019482	0.836277	0.0740759	0.554447	0.353437	0.259741	-0.163865	0.489987	-0.0256626	0.772825	0.107745	0.133805	0.0329171	0.824232	0.0280447	0.821762	0.138266	0.458228	-0.00800722	0.963588
AMH (pmol/L)	Non-pregnant	-0.105028	0.0148956	0.183024	0.316029	-0.132766	0.0167956	-0.0839927	0.372147	-0.206681	0.0959054
	Singleton pregnancy	0.0784827	0.0691763	-0.183024	0.316029	0.106489	0.0555125	0.0107904	0.908878	0.230784	0.0622754					-0.0323875	0.715585			-0.177801	0.22665			0.148147	0.426406
	Twin pregnancy	0.0640871	0.138029			0.0285734	0.608345	0.210346	0.0240471							-0.00719519	0.9355			0.286373	0.048462
	Age (year)	-0.249157	4.83137e-09	-0.247938	0.171242	-0.243066	9.6527e-06	-0.327977	0.000345915	-0.11632	0.352322	0.0542701	0.866968	-0.43189	0.0572254	-0.0927414	0.295865	-0.313969	7.83291e-06	-0.390196	0.00611207	-0.267934	0.0283712	-0.26632	0.147567	0.175951	0.311991
	Height (cm)	-0.0130322	0.763181	-0.0136039	0.941093	-0.016466	0.767794	-0.0581367	0.53713	0.118975	0.341363	-0.670118	0.0171043	0.115689	0.62718	-0.00010085	0.999095	-0.013419	0.852295	-0.0290117	0.844812	-0.0782002	0.529339	0.11617	0.533719	0.16655	0.338951
	Weight (kg)	0.0432601	0.317015	-0.0127917	0.944604	-0.0542029	0.330754	-0.0722703	0.442754	0.0372278	0.766647	-0.558488	0.0591131	0.0761849	0.749548	0.00362	0.967523	-0.0957151	0.183171	-0.126897	0.390076	-0.0350294	0.778389	-0.145825	0.433774	0.378042	0.0251475
	BMI (kg/m^2)	0.0489218	0.257754	-0.00108222	0.99531	-0.0564215	0.311314	-0.0517847	0.582572	-0.0793022	0.526771	-0.296912	0.348672	-0.0232151	0.922608	0.00635744	0.942996	-0.115213	0.108745	-0.161967	0.2714	0.0380356	0.759919	-0.276558	0.132045	0.383608	0.022915
	Number of discontinued cycles	0.0485052	0.261835	0.433668	0.013151	0.00245287	0.964919	0.171188	0.0673614	-0.153941	0.217165	0.624959	0.0297904	0.411155	0.0717088	0.0892712	0.314383	-0.0232574	0.746901	0.371353	0.00935921	-0.0846685	0.49573	-0.265081	0.149532	-0.0572388	0.743971
	Number of Fallopian tube obstruction	-0.0173704	0.687963	0.109561	0.550566	-0.0620267	0.265607	0.0479288	0.610993	-0.075419	0.547268	-0.181144	0.573151	0.13568	0.568436	-0.159345	0.0712719	0.0166242	0.817573	0.0974324	0.510019	-0.0199094	0.872948	0.122362	0.511979	-0.21536	0.214067
	Number of unsuccessful IUI	-0.0607537	0.15976	0.00308019	0.986651	-0.0205418	0.712603	-0.149646	0.110434	-0.0566169	0.651606	0.421247	0.172635	-0.00667492	0.977719	-0.0733828	0.408537	0.035392	0.623285	-0.202345	0.167819	-0.112688	0.363918	-0.0375302	0.841134	-0.0575563	0.742599
	FSH (IU/L)	-0.238389	2.24222e-08	-0.349913	0.0496208	-0.240559	1.19895e-05	-0.265046	0.00420135	0.0697364	0.577941	-0.509434	0.0906926	-0.459169	0.0416915	-0.147798	0.0946199	-0.288293	4.3694e-05	-0.191563	0.192124	-0.336174	0.00541306	0.0590791	0.752233	0.217477	0.209489
	LH (IU/L)	0.137978	0.00134927	-0.265607	0.141761	0.153176	0.00573003	0.384461	2.21464e-05	0.0584218	0.641251	-0.32484	0.302906	-0.379169	0.0991989	0.181138	0.0399432	0.142311	0.0471897	0.541474	7.06103e-05	0.24689	0.0439943	0.0167912	0.928562	0.14166	0.416942
	AMH (pmol/L)	1	0	1	0	1	0	1	0	1	0	1	0	1	0	1	0	1	0	1	0	1	0	1	0	1	0
	Duration of infertility (year)	-0.0176613	0.683018	-0.0153382	0.933598	-0.0720227	0.195984	0.00290001	0.975461	0.00323957	0.979404	-0.166164	0.605765	-0.0395246	0.868596	-0.0990466	0.2641	-0.0409668	0.569606	0.00369037	0.98014	0.0129881	0.916918	0.0132653	0.943536	0.0578177	0.74147
	Duration of stimulation (day)	0.177747	3.43674e-05	-0.112816	0.538714	0.113889	0.0404868	0.384884	2.16522e-05	0.180369	0.147271	-0.0210863	0.948139	-0.159165	0.502686	0.207287	0.0184196	0.03434	0.633654	0.510158	0.000212074	0.273733	0.0249979	0.152402	0.413092	0.279575	0.103835
	Number of follicles	0.367452	1.30727e-18	-0.0629052	0.73233	0.371498	4.84721e-12	0.550841	1.78973e-10	0.263406	0.032604	0.636958	0.025914	-0.118237	0.61956	0.17654	0.045356	0.504556	5.44872e-14	0.623152	2.24083e-06	0.469087	6.22692e-05	0.328471	0.0712117	0.17495	0.314796
	Total number of transferred embryos	-0.027509	0.524707	0.101641	0.579901	-0.0267415	0.631532	-0.0228064	0.808834	-0.0716258	0.567656	-0.58919	0.0438097	0.241615	0.304766	-0.0623414	0.482771	-0.0149204	0.835992	-0.0464038	0.754137	0.00382653	0.975483	0.0910834	0.626042	-0.279931	0.103377
	Endometrial thickness on the day of triggering hCG injection (ENDOV; mm)	0.124977	0.00372275	0.262886	0.146042	0.0526928	0.344423	0.137102	0.143986	0.280787	0.0223896	-0.319658	0.31113	0.376297	0.101997	0.0440484	0.620131	0.0530487	0.461402	0.196402	0.180922	0.0794482	0.522768	0.362493	0.0450614	0.219443	0.205298
	Endometrial thickness on the day of puncture (ENDPU; mm)	0.0468709	0.278269	0.0555959	0.762485	0.0201605	0.717708	-0.0108511	0.908368	0.236826	0.0555492	-0.497669	0.0996813	0.0866918	0.716292	-0.0523392	0.55581	0.0515062	0.47455	0.0251662	0.865178	-0.0682218	0.583314	0.170992	0.357721	0.275736	0.108871
	Endometrial thickness on the day of embryo transfer (ENDET; mm)	0.0406114	0.347581	0.0904859	0.622357	0.0294941	0.596836	-0.00226627	0.980823	0.11079	0.375835	-0.402042	0.195125	0.179718	0.448343	0.0713101	0.421936	-0.0137289	0.848925	0.0208504	0.888136	-0.0106219	0.932015	0.0139592	0.940588	0.231911	0.180071
	Paternal age (year)	-0.131724	0.00222297	0.167359	0.359908	-0.189631	0.000600596	-0.116423	0.215319	-0.0915719	0.464622	-0.0818634	0.800329	0.152349	0.521383	-0.14592	0.0989343	-0.196916	0.00579485	-0.0328344	0.824667	-0.169372	0.170623	-0.077826	0.677306	-0.0346593	0.843311
	Sperm concentration (x 10^6/ml)	-0.13733	0.00142226	-0.137994	0.451348	-0.177144	0.00136652	0.0346482	0.713163	-0.278321	0.0236481	0.305146	0.334814	-0.201135	0.395146	-0.229854	0.00878224	-0.14116	0.0490242	0.0245511	0.868443	0.024027	0.846962	-0.277586	0.130557	-0.248345	0.150288
	Sperm motility (%)	-0.0913454	0.0343223	-0.0982004	0.592858	-0.0748473	0.178971	-0.0530836	0.573137	-0.229646	0.0636131	0.189848	0.554533	-0.124134	0.602073	-0.138024	0.11879	-0.039893	0.579774	-0.0141322	0.924049	-0.093739	0.450543	-0.24771	0.179089	-0.141935	0.416026
	Teratozoospermia	0.0659781	0.126754	0.176597	0.333612	0.12383	0.0258193	-0.169299	0.0704863	0.203677	0.100941	-0.0341418	0.91611	0.19735	0.404284	0.301602	0.000513822	-0.0220767	0.759346	-0.185431	0.207014	-0.145975	0.238518	0.114737	0.538812	0.29331	0.0872538
	Normal sperm morphology	-0.0659781	0.126754	-0.176597	0.333612	-0.12383	0.0258193	0.169299	0.0704863	-0.203677	0.100941	0.0341418	0.91611	-0.19735	0.404284	-0.301602	0.000513822	0.0220767	0.759346	0.185431	0.207014	0.145975	0.238518	-0.114737	0.538812	-0.29331	0.0872538
	Embryo score of the best embryo transferred	0.0167001	0.699406	-0.00785761	0.965955	0.0742803	0.182295	-0.149555	0.110654	0.178687	0.151143	-0.361984	0.247577	0.0741013	0.756196	-0.0064269	0.942374	0.0683387	0.342482	-0.254485	0.0808953	-0.159147	0.198313	0.142799	0.443474	0.16159	0.353732
Duration of infertility (year)	Non-pregnant	0.0501018	0.246438	0.178597	0.328077	0.0238216	0.669239	0.0707133	0.452669	0.119776	0.338099
	Singleton pregnancy	-0.0137528	0.750508	-0.178597	0.328077	0.0146982	0.79212	-0.0202465	0.829947	-0.118948	0.341473					0.107035	0.227308			0.127468	0.387932			-0.0160623	0.931656
	Twin pregnancy	-0.0466728	0.280308			-0.0698416	0.209907	0.0167454	0.859017							-0.0934128	0.292367			0.0528854	0.721097
	Age (year)	0.142738	0.000909935	0.290668	0.106546	0.122012	0.0280963	0.0895568	0.341192	0.274062	0.0259625	0.712074	0.00937685	0.119649	0.615355	0.158911	0.0720567	0.0946239	0.188238	0.070323	0.634817	0.0780514	0.530126	0.152502	0.412781	0.340705	0.0451979
	Height (cm)	-0.0876933	0.0422227	-0.160511	0.380177	-0.0955595	0.0859144	0.0880847	0.349219	-0.326436	0.00747254	-0.0580763	0.857719	-0.209901	0.374423	-0.0608184	0.493549	-0.126422	0.0782207	0.265013	0.068703	-0.0240913	0.846557	-0.451322	0.0108206	-0.23291	0.17815
	Weight (kg)	0.101446	0.0187018	-0.0411838	0.822916	-0.126046	0.0232614	0.087752	0.351049	-0.166695	0.180981	-0.169623	0.598174	-0.0439427	0.854051	-0.0516566	0.560982	-0.18936	0.00801816	0.257264	0.0775235	-0.011256	0.927967	-0.156308	0.401075	-0.193564	0.265223
	BMI (kg/m^2)	0.145891	0.000696249	0.0973192	0.596197	-0.0864642	0.120363	0.0190707	0.839686	0.112843	0.366997	-0.205897	0.52087	0.382904	0.0956441	-0.00535038	0.952014	-0.154271	0.0312921	0.0346578	0.815096	0.00834502	0.946564	0.200447	0.279609	-0.0123066	0.944062
	Number of discontinued cycles	0.0649728	0.132656	0.0325743	0.859521	0.0640001	0.250668	0.155731	0.0965236	0.0011895	0.992437	-0.195077	0.543468	0.0519114	0.827934	0.0446256	0.615551	0.0764492	0.288124	0.143407	0.330852	0.191552	0.120464	0.0947259	0.612239	-0.0725166	0.678889
	Number of Fallopian tube obstruction	0.00889354	0.837091	0.228554	0.208323	0.0176001	0.752305	-0.0201709	0.830572	-0.113367	0.364763	-0.325128	0.302453	0.360032	0.118935	0.0970923	0.273687	-0.0453017	0.529441	-0.0990683	0.502906	0.0603524	0.627569	0.0625003	0.738369	-0.303291	0.0765421
	Number of unsuccessful IUI	0.0398544	0.356648	-0.203445	0.26408	0.0487312	0.381959	0.163662	0.0805137	0.104322	0.404507	-0.364541	0.244004	-0.084663	0.722677	-0.0725205	0.414081	0.136456	0.0571495	0.293154	0.0431595	0.0731673	0.556251	-0.268774	0.143732	0.394338	0.0190734
	FSH (IU/L)	-0.0636761	0.140578	-0.0805274	0.661299	0.00789812	0.887381	-0.122385	0.192574	0.204281	0.0999125	-0.0254218	0.937493	-0.173437	0.46462	0.116649	0.188013	-0.0718974	0.317877	-0.0801352	0.588211	-0.158657	0.199716	0.133717	0.473288	0.231064	0.181712
	LH (IU/L)	-0.0629418	0.145223	-0.0140234	0.939279	-0.0713484	0.200215	0.0752815	0.423931	-0.137544	0.270765	-0.101607	0.753363	0.073223	0.759003	-0.0106624	0.904542	-0.120388	0.0936567	0.14867	0.313223	0.014553	0.906951	-0.115737	0.535254	-0.168243	0.333994
	AMH (pmol/L)	-0.0176613	0.683018	-0.0153382	0.933598	-0.0720227	0.195984	0.00290001	0.975461	0.00323957	0.979404	-0.166164	0.605765	-0.0395246	0.868596	-0.0990466	0.2641	-0.0409668	0.569606	0.00369037	0.98014	0.0129881	0.916918	0.0132653	0.943536	0.0578177	0.74147
	Duration of infertility (year)	1	0	1	0	1	0	1	0	1	0	1	0	1	0	1	0	1	0	1	0	1	0	1	0	1	0
	Duration of stimulation (day)	0.0433545	0.315959	-0.0587379	0.749478	-0.0509193	0.360928	0.113213	0.228325	0.0878829	0.482878	-0.257914	0.41832	-0.0359038	0.880547	-0.0605254	0.495637	-0.0421769	0.55825	0.0978678	0.508121	0.134678	0.277212	0.0747291	0.689499	0.0915459	0.600958
	Number of follicles	-0.055132	0.202103	-0.0791875	0.666608	-0.108057	0.0519916	0.0126813	0.892998	-0.0399756	0.749965	-0.20129	0.530441	0.00754777	0.974806	-0.0847173	0.339802	-0.123832	0.0845728	0.0319664	0.829232	0.0269633	0.828528	-0.0396741	0.832184	-0.043491	0.804081
	Total number of transferred embryos	0.0633549	0.142596	0.230882	0.203599	0.0418796	0.452503	0.0595087	0.527551	0.159165	0.201776	0.114374	0.723385	0.320403	0.168434	0.0384447	0.665336	0.0473954	0.510567	0.145126	0.325026	0.00079377	0.994914	0.278051	0.129886	0.0919463	0.59936
	Endometrial thickness on the day of triggering hCG injection (ENDOV; mm)	0.0511544	0.23664	-0.0554907	0.762922	0.00200723	0.97129	0.193176	0.0385956	-0.102297	0.413737	-0.0892656	0.78264	-0.0764018	0.748857	-0.00188349	0.983099	0.00613382	0.932178	0.269477	0.0639963	0.154122	0.213036	-0.00587692	0.974969	-0.182791	0.293251
	Endometrial thickness on the day of puncture (ENDPU; mm)	0.0284007	0.511351	-0.139484	0.446429	0.017727	0.750578	0.0918853	0.328736	-0.0534606	0.669872	-0.175684	0.584957	-0.231415	0.32625	0.0306957	0.729851	0.0124606	0.862738	0.298844	0.0390854	-0.0677479	0.585939	-0.0479496	0.797836	-0.00795104	0.963843
	Endometrial thickness on the day of embryo transfer (ENDET; mm)	0.0654537	0.129807	-0.0822228	0.654603	0.0538592	0.333834	0.195437	0.0363351	-0.155089	0.213715	-0.213953	0.504316	-0.0747641	0.754079	0.0566158	0.52394	0.0549107	0.445802	0.420045	0.00295607	0.0317371	0.798758	-0.187596	0.31222	-0.0888525	0.611752
	Paternal age (year)	0.131904	0.0021919	0.11402	0.534361	0.0871185	0.117571	0.221287	0.0174704	0.219731	0.0762736	0.511818	0.0889404	-0.0144313	0.951848	0.0501922	0.572154	0.112577	0.11713	0.127708	0.387032	0.273819	0.0249508	0.100584	0.590313	0.306826	0.0730042
	Sperm concentration (x 10^6/ml)	-0.0227482	0.598895	0.145894	0.4256	-0.0792865	0.15448	0.0130292	0.890081	0.151921	0.223333	-0.487806	0.107661	0.347972	0.132731	-0.101064	0.254447	-0.0616964	0.391544	-0.0711664	0.630752	0.0758643	0.541749	0.0825369	0.658912	0.185679	0.285558
	Sperm motility (%)	-0.0331805	0.442891	-0.0146565	0.936544	-0.110164	0.0475558	0.0370913	0.693913	0.156141	0.210587	-0.603911	0.0375716	0.174179	0.462682	-0.0674861	0.447314	-0.14374	0.0449918	-0.00506105	0.972766	0.0719538	0.562836	-0.0139328	0.9407	0.26811	0.119418
	Teratozoospermia	0.0534813	0.215963	0.0860502	0.639586	0.120047	0.0307491	-0.0263527	0.779813	-0.0528654	0.673339	0.533745	0.0738873	-0.0916083	0.700893	0.0153855	0.862608	0.20884	0.00339049	0.00238768	0.98715	-0.0570008	0.646835	0.0569372	0.760951	-0.130425	0.455195
	Normal sperm morphology	-0.0534813	0.215963	-0.0860502	0.639586	-0.120047	0.0307491	0.0263527	0.779813	0.0528654	0.673339	-0.533745	0.0738873	0.0916083	0.700893	-0.0153855	0.862608	-0.20884	0.00339049	-0.00238768	0.98715	0.0570008	0.646835	-0.0569372	0.760951	0.130425	0.455195
	Embryo score of the best embryo transferred	0.0348475	0.420305	0.289924	0.107487	0.0444825	0.424879	0.129221	0.168703	-0.150916	0.226447	0.30885	0.328679	0.330197	0.15507	0.114881	0.19484	0.0225397	0.754458	0.121597	0.410334	0.179807	0.145398	-0.147482	0.428509	-0.1163	0.505847
Duration of stimulation (day)	Non-pregnant	-0.0274324	0.525862	0.112458	0.540012	-0.024413	0.661531	-0.0755819	0.422078	0.0437618	0.727167
	Singleton pregnancy	0.0286949	0.506983	-0.112458	0.540012	0.0170859	0.759316	0.0723724	0.442108	-0.0128379	0.918513					-0.0145911	0.869637			0.0215228	0.884553			0.180975	0.32991
	Twin pregnancy	0.0408517	0.344733			0.023769	0.669927	0.161179	0.0852797							0.0283112	0.750115			0.224915	0.124305
	Age (year)	-0.0748341	0.0831775	-0.108758	0.553506	-0.0474472	0.394643	-0.252547	0.00646982	0.0412194	0.742451	-0.181459	0.572474	-0.161139	0.497334	-0.0310729	0.726661	-0.0505868	0.482484	-0.251809	0.0842501	-0.236365	0.0541415	-0.0322223	0.863376	0.0779735	0.656158
	Height (cm)	-0.0355338	0.411205	0.131256	0.473953	-0.0323757	0.561468	0.0479479	0.61085	-0.125611	0.314916	-0.324054	0.304146	0.374231	0.104046	0.0115664	0.896492	-0.0576146	0.42369	0.223949	0.125974	-0.0681113	0.583925	-0.0862486	0.644555	-0.15976	0.359281
	Weight (kg)	0.146952	0.000635514	0.148055	0.418702	-0.0545112	0.328007	0.0363243	0.699936	0.0279468	0.823733	-0.0994182	0.758534	0.323873	0.163612	-0.0626501	0.480602	-0.0479561	0.505572	0.163382	0.267179	-0.0394251	0.751427	0.0638468	0.732935	-0.00863082	0.960754
	BMI (kg/m^2)	0.174639	4.72497e-05	0.114169	0.533824	-0.0380171	0.495296	-0.00151541	0.987176	0.185549	0.135807	0.108545	0.73703	0.103525	0.664043	-0.0924299	0.297497	-0.000542265	0.993997	-0.0563611	0.703581	0.0398958	0.748556	0.167795	0.366914	0.212425	0.220528
	Number of discontinued cycles	-0.00614402	0.887043	0.0690529	0.707267	-0.0432923	0.437387	0.0883823	0.347587	0.111746	0.371705	0.11268	0.727342	0.0337869	0.887546	0.1732	0.0496598	-0.131686	0.066496	0.28926	0.0461436	-0.150134	0.22526	0.0500601	0.789133	0.141036	0.419016
	Number of Fallopian tube obstruction	-0.00160621	0.970378	-0.147292	0.421129	-0.0499013	0.370622	-0.0103313	0.91274	0.133485	0.285291	0.383112	0.218975	-0.350102	0.130215	-0.183326	0.0375642	0.0387373	0.590811	0.0559179	0.705807	-0.0873583	0.482089	0.0628625	0.736906	0.170083	0.328656
	Number of unsuccessful IUI	0.0188941	0.662215	0.0397046	0.829181	0.0736296	0.186166	-0.0079043	0.933184	-0.055494	0.658082	0.012634	0.968915	0.123009	0.605394	0.00229388	0.979417	0.122033	0.0892254	-0.134862	0.360766	0.0884137	0.476791	0.139767	0.453312	-0.202829	0.242577
	FSH (IU/L)	-0.0571081	0.186376	-0.0343329	0.852018	0.0118526	0.831694	-0.0957252	0.308838	0.0568655	0.650176	0.190893	0.552313	-0.193992	0.412487	0.122856	0.165426	-0.0482344	0.503103	0.0682807	0.644704	-0.239651	0.0507866	-0.357846	0.048095	0.368669	0.0293112
	LH (IU/L)	0.0796269	0.0652058	0.274961	0.127744	0.0989836	0.0752084	0.235077	0.0114412	-0.0470088	0.7078	0.403481	0.193381	0.25061	0.286549	0.174319	0.048181	0.0511971	0.477209	0.499522	0.000300901	0.0154007	0.901556	0.045724	0.80704	-0.17125	0.3253
	AMH (pmol/L)	0.177747	3.43674e-05	-0.112816	0.538714	0.113889	0.0404868	0.384884	2.16522e-05	0.180369	0.147271	-0.0210863	0.948139	-0.159165	0.502686	0.207287	0.0184196	0.03434	0.633654	0.510158	0.000212074	0.273733	0.0249979	0.152402	0.413092	0.279575	0.103835
	Duration of infertility (year)	0.0433545	0.315959	-0.0587379	0.749478	-0.0509193	0.360928	0.113213	0.228325	0.0878829	0.482878	-0.257914	0.41832	-0.0359038	0.880547	-0.0605254	0.495637	-0.0421769	0.55825	0.0978678	0.508121	0.134678	0.277212	0.0747291	0.689499	0.0915459	0.600958
	Duration of stimulation (day)	1	0	1	0	1	0	1	0	1	0	1	0	1	0	1	0	1	0	1	0	1	0	1	0	1	0
	Number of follicles	0.191412	7.94487e-06	0.101541	0.580274	0.210637	0.000133586	0.204396	0.0284412	0.0906476	0.46916	-0.268314	0.399111	0.287932	0.218309	0.237322	0.00676844	0.190653	0.00759101	0.361632	0.0115523	0.0136748	0.912543	0.168937	0.363613	0.0099235	0.954882
	Total number of transferred embryos	-0.0443123	0.305377	-0.205886	0.258267	-0.0262489	0.63783	-0.0998413	0.2884	0.0159983	0.898548	0.0528516	0.870419	-0.264865	0.259089	-0.0648496	0.465299	-0.00708937	0.921644	-0.0483768	0.74403	-0.124575	0.315178	0.0641927	0.731541	-0.0110896	0.949587
	Endometrial thickness on the day of triggering hCG injection (ENDOV; mm)	0.0542812	0.209164	0.026111	0.887196	-0.0156816	0.778561	0.0306468	0.745078	0.281602	0.0219864	-0.157913	0.624021	0.091746	0.700464	-0.0761625	0.390966	0.0185983	0.796357	-0.046658	0.752833	0.0755215	0.543582	0.201557	0.276898	0.3436	0.0432863
	Endometrial thickness on the day of puncture (ENDPU; mm)	-0.0188225	0.663416	0.0505713	0.783417	-0.0676895	0.22433	-0.0223365	0.8127	0.0559123	0.655667	-0.139745	0.664894	0.0909002	0.703104	-0.119138	0.178698	-0.0397793	0.580856	-0.107007	0.469123	0.0373661	0.764022	0.0978777	0.6004	0.0333338	0.849234
	Endometrial thickness on the day of embryo transfer (ENDET; mm)	-0.0130947	0.762078	-0.177991	0.329748	-0.0661231	0.235261	-0.0377897	0.688446	0.214589	0.0835872	-0.154042	0.632653	-0.227881	0.3339	-0.0240591	0.786669	-0.0960365	0.181698	0.0803928	0.587008	-0.117652	0.34303	0.174559	0.347628	0.275355	0.10938
	Paternal age (year)	-0.154293	0.00033239	-0.123496	0.5007	-0.208271	0.00015944	-0.0199594	0.832323	-0.111661	0.37207	-0.155627	0.629113	-0.158608	0.504203	-0.216627	0.0136702	-0.200831	0.0048753	-0.0530679	0.720174	0.0101155	0.935249	-0.104611	0.575442	-0.135108	0.439025
	Sperm concentration (x 10^6/ml)	-0.0144635	0.738076	-0.205783	0.258512	-0.0225319	0.686171	0.104421	0.266741	0.000705497	0.995514	0.493929	0.102658	-0.464756	0.0389574	-0.0441975	0.618946	-0.00790389	0.912676	-0.0387366	0.793785	0.178354	0.148732	0.0965613	0.605332	-0.0916109	0.600698
	Sperm motility (%)	-0.0160219	0.711057	-0.146969	0.42216	-0.0211957	0.703879	0.00664148	0.94384	0.0880105	0.48224	0.21289	0.506487	-0.266429	0.256182	0.0438766	0.621497	-0.0675998	0.347738	-0.141908	0.335984	0.0831955	0.503285	0.137603	0.460406	0.0354606	0.839735
	Teratozoospermia	-0.0189621	0.661075	0.280144	0.120431	0.000222798	0.996813	-0.126484	0.177984	-0.0497211	0.691763	0.105703	0.743707	0.337869	0.145129	0.0817419	0.357095	-0.057669	0.423251	-0.0262053	0.859666	-0.187655	0.128345	-0.162497	0.38245	0.0726496	0.678332
	Normal sperm morphology	0.0189621	0.661075	-0.280144	0.120431	-0.000222798	0.996813	0.126484	0.177984	0.0497211	0.691763	-0.105703	0.743707	-0.337869	0.145129	-0.0817419	0.357095	0.057669	0.423251	0.0262053	0.859666	0.187655	0.128345	0.162497	0.38245	-0.0726496	0.678332
	Embryo score of the best embryo transferred	-0.0242979	0.574231	-0.195429	0.28376	0.0718884	0.196821	-0.138924	0.138684	-0.134	0.283422	0.00973078	0.976056	-0.266148	0.256703	-0.0914342	0.302754	0.142425	0.0470107	0.00220587	0.988128	-0.259515	0.0339446	-0.170676	0.358622	-0.096517	0.581253
Number of follicles	Non-pregnant	-0.14399	0.00081867	-0.234842	0.195735	-0.135276	0.0148192	-0.217794	0.0193766	0.00919664	0.941577
	Singleton pregnancy	0.105942	0.0140405	0.234842	0.195735	0.110745	0.0463899	0.0955764	0.309594	0.0256053	0.838293					-0.0291278	0.743155			-0.239206	0.101536			0.18893	0.308728
	Twin pregnancy	0.121068	0.00496424			0.0685259	0.218643	0.323711	0.000417119							0.0577278	0.515807			0.369366	0.00977569
	Age (year)	-0.262678	6.33738e-10	-0.432206	0.0134976	-0.286483	1.54468e-07	-0.307312	0.000835432	-0.0158744	0.89933	-0.0139442	0.965693	-0.532154	0.0157242	-0.133934	0.130223	-0.341069	1.06489e-06	-0.216236	0.139899	-0.336651	0.00534355	-0.132745	0.47654	0.0833341	0.63412
	Height (cm)	0.0213502	0.621548	-0.0282134	0.878178	0.0263502	0.636533	0.000112944	0.999044	0.0796086	0.52517	-0.518146	0.0844006	0.24911	0.28954	0.174369	0.0481159	-0.0470593	0.513572	0.0238565	0.872134	-0.0164114	0.895131	0.128413	0.49117	0.0329386	0.851001
	Weight (kg)	0.047941	0.267431	-0.0386681	0.833578	0.035097	0.529023	-0.0589946	0.531131	0.179833	0.148496	-0.270714	0.394742	0.250456	0.286855	0.159016	0.0718665	-0.0402811	0.57609	-0.0877006	0.553358	-0.033418	0.788341	0.26715	0.146262	0.0827479	0.636516
	BMI (kg/m^2)	0.0432319	0.317331	-0.028121	0.878574	0.0329851	0.554119	-0.0951283	0.311879	0.164541	0.186764	0.00772326	0.980995	0.182794	0.440484	0.0728495	0.411961	0.000763341	0.99155	-0.163999	0.265351	-0.0296313	0.811858	0.209623	0.257718	0.0962918	0.582139
	Number of discontinued cycles	0.0289985	0.502498	-0.0864138	0.638167	0.00294484	0.957889	0.15766	0.0924162	0.0216269	0.863154	0.47624	0.117546	-0.239797	0.308531	0.139979	0.113609	-0.0361465	0.615895	0.335516	0.0197391	-0.169198	0.171071	0.0386178	0.836591	0.0118089	0.946321
	Number of Fallopian tube obstruction	-0.0181881	0.674099	-0.0044646	0.980653	-0.0143957	0.796303	-0.0268173	0.776033	-0.0458041	0.714965	0.086589	0.789026	-0.00774883	0.974135	-0.0204404	0.818152	-0.00450877	0.950119	-0.0727653	0.623076	-0.0479555	0.699965	-0.128018	0.492514	0.0124285	0.943509
	Number of unsuccessful IUI	0.000124268	0.997708	0.32053	0.0736828	0.000153068	0.99781	-0.119983	0.201518	0.107818	0.388853	0.315528	0.317773	0.250546	0.286677	-0.0120148	0.892502	0.0248739	0.72997	-0.118804	0.421249	-0.155997	0.207456	0.177086	0.340582	0.047671	0.78567
	FSH (IU/L)	-0.36944	8.26306e-19	-0.45696	0.00855818	-0.407971	2.00149e-14	-0.289027	0.00173177	-0.32016	0.00877585	-0.704155	0.0105813	-0.270365	0.248958	-0.327384	0.000152424	-0.439527	1.28974e-10	-0.356533	0.0128695	-0.224322	0.0680106	-0.322322	0.0769931	-0.342098	0.04427
	LH (IU/L)	0.0427402	0.322872	-0.0816275	0.656951	-0.0195163	0.726362	0.283499	0.002139	-0.0503042	0.688332	-0.556857	0.0600178	0.353599	0.126159	-0.0695024	0.433827	0.0166074	0.817754	0.314966	0.0292236	0.278811	0.0223286	-0.148899	0.424037	0.114947	0.510843
	AMH (pmol/L)	0.367452	1.30727e-18	-0.0629052	0.73233	0.371498	4.84721e-12	0.550841	1.78973e-10	0.263406	0.032604	0.636958	0.025914	-0.118237	0.61956	0.17654	0.045356	0.504556	5.44872e-14	0.623152	2.24083e-06	0.469087	6.22692e-05	0.328471	0.0712117	0.17495	0.314796
	Duration of infertility (year)	-0.055132	0.202103	-0.0791875	0.666608	-0.108057	0.0519916	0.0126813	0.892998	-0.0399756	0.749965	-0.20129	0.530441	0.00754777	0.974806	-0.0847173	0.339802	-0.123832	0.0845728	0.0319664	0.829232	0.0269633	0.828528	-0.0396741	0.832184	-0.043491	0.804081
	Duration of stimulation (day)	0.191412	7.94487e-06	0.101541	0.580274	0.210637	0.000133586	0.204396	0.0284412	0.0906476	0.46916	-0.268314	0.399111	0.287932	0.218309	0.237322	0.00676844	0.190653	0.00759101	0.361632	0.0115523	0.0136748	0.912543	0.168937	0.363613	0.0099235	0.954882
	Number of follicles	1	0	1	0	1	0	1	0	1	0	1	0	1	0	1	0	1	0	1	0	1	0	1	0	1	0
	Total number of transferred embryos	0.0220039	0.61091	-0.260405	0.150027	0.0212039	0.70377	0.109553	0.243816	-0.00957257	0.939193	-0.507673	0.0920015	-0.261398	0.26561	-0.151903	0.0857086	0.102739	0.152939	0.0229071	0.877182	0.236255	0.0542565	-0.171381	0.356611	0.110433	0.52769
	Endometrial thickness on the day of triggering hCG injection (ENDOV; mm)	0.165494	0.000116822	0.0486562	0.791436	0.140796	0.0111749	0.205269	0.027757	0.257084	0.0371763	-0.201041	0.530962	0.221798	0.347309	0.0074785	0.932966	0.210961	0.00307282	0.273167	0.0603028	0.114573	0.355892	0.355922	0.0493978	0.171491	0.324609
	Endometrial thickness on the day of puncture (ENDPU; mm)	0.0377724	0.382346	-0.0129437	0.943947	0.00901891	0.871529	0.0510924	0.58763	0.159773	0.200035	-0.225184	0.481635	0.222903	0.34485	-0.165477	0.060916	0.092809	0.19689	0.121719	0.409862	-0.102932	0.407169	0.204434	0.269955	0.111939	0.52204
	Endometrial thickness on the day of embryo transfer (ENDET; mm)	-0.0120437	0.780666	-0.0191758	0.917036	-0.024125	0.665281	-0.0107035	0.909609	0.0311974	0.803619	-0.180822	0.573846	0.135415	0.569197	-0.0861119	0.331884	0.00201661	0.977679	0.143574	0.330284	-0.144988	0.241744	0.053522	0.774911	0.00532369	0.975787
	Paternal age (year)	-0.13592	0.00159383	-0.422809	0.0159133	-0.11719	0.0349848	-0.198132	0.0337871	0.0277148	0.825173	0.212179	0.507942	-0.574801	0.00802336	-0.0199409	0.822521	-0.14963	0.036816	-0.0912599	0.537307	-0.293438	0.0159523	0.0957976	0.608202	-0.0499647	0.775615
	Sperm concentration (x 10^6/ml)	-0.0989156	0.0218779	-0.0830663	0.651282	-0.120931	0.0295298	0.0197757	0.833844	-0.223804	0.0708493	0.397072	0.201225	-0.316047	0.174623	-0.160699	0.0688708	-0.0987089	0.169787	0.103302	0.484736	-0.107454	0.386761	-0.51278	0.00318157	0.0647186	0.711857
	Sperm motility (%)	-0.0230287	0.594395	0.0263451	0.886191	-0.0321279	0.564469	0.0552745	0.557387	-0.15221	0.222444	0.465444	0.127295	-0.1943	0.411732	-0.0863099	0.330768	-0.00950304	0.895101	0.127659	0.387216	-0.0403971	0.745503	-0.264548	0.150383	-0.0541706	0.757271
	Teratozoospermia	0.0164972	0.702884	0.037205	0.839792	0.0726071	0.19237	-0.146452	0.118334	0.0595013	0.635089	-0.406138	0.190184	0.313581	0.178196	0.066487	0.454083	0.0723138	0.315074	-0.199175	0.174719	-0.0647961	0.602405	0.378827	0.0355889	-0.321369	0.0597714
	Normal sperm morphology	-0.0164972	0.702884	-0.037205	0.839792	-0.0726071	0.19237	0.146452	0.118334	-0.0595013	0.635089	0.406138	0.190184	-0.313581	0.178196	-0.066487	0.454083	-0.0723138	0.315074	0.199175	0.174719	0.0647961	0.602405	-0.378827	0.0355889	0.321369	0.0597714
	Embryo score of the best embryo transferred	0.0892298	0.0387293	0.167838	0.358516	0.112587	0.0428489	0.00205407	0.982618	0.121686	0.330396	-0.429963	0.162991	0.416096	0.0680324	0.0191327	0.829604	0.108774	0.130107	-0.219855	0.133229	0.0220678	0.859308	0.0168882	0.928151	0.231018	0.181801
Total number of transferred embryos	Non-pregnant	-0.0211644	0.624587	-0.210819	0.246784	-0.0419123	0.452149	0.0769108	0.413941	-0.017268	0.890544
	Singleton pregnancy	-0.0312497	0.469896	0.210819	0.246784	-0.0181557	0.744752	-0.121405	0.196187	-5.7647e-17	1					-0.21422	0.0147787			-0.186602	0.204112			-0.125988	0.499457
	Twin pregnancy	0.0842175	0.051115			0.0916011	0.0997824	0.054293	0.564417							0.153766	0.0818918			0.125807	0.394196
	Age (year)	0.312341	1.28986e-13	0.0944827	0.606998	0.34647	1.43578e-10	0.253518	0.00626094	0.3298	0.00684644	0.151068	0.639313	0.211469	0.370784	0.411696	1.25228e-06	0.34395	8.51606e-07	0.231235	0.113802	0.249623	0.041633	0.0733683	0.694881	0.48468	0.00317081
	Height (cm)	-0.0347725	0.421305	0.026715	0.884604	-0.0513065	0.357283	0.0452543	0.631055	-0.0785084	0.53093	0.323707	0.304694	-0.122045	0.608243	-0.0841659	0.342966	-0.0315639	0.661356	-0.142979	0.332313	0.147765	0.232749	0.0401865	0.830047	-0.145136	0.405482
	Weight (kg)	-0.0357411	0.40848	0.162539	0.374107	-0.00913141	0.869941	0.00373305	0.968416	-0.268197	0.0294605	0.597038	0.0403993	-0.0319557	0.893607	-0.0282712	0.750456	0.00254493	0.971833	-0.209965	0.152042	0.110138	0.374939	-0.102953	0.581544	-0.382045	0.0235248
	BMI (kg/m^2)	-0.0242168	0.575509	0.238504	0.188655	0.0314101	0.573206	-0.0531598	0.572586	-0.302382	0.0135987	0.608522	0.0357555	0.201727	0.393726	0.0335663	0.705702	0.0289594	0.687772	-0.109933	0.456987	-0.0180313	0.884848	-0.161457	0.385543	-0.46287	0.0051114
	Number of discontinued cycles	0.119768	0.00545356	0.210819	0.246784	0.113102	0.0419016	0.0226108	0.810442	0.316739	0.00956634	-0.426401	0.16689	0.452267	0.0452705	-0.0747401	0.3999	0.178452	0.0125606	0.0670552	0.650666	-0.0045232	0.971021	0.18122	0.329244	0.371702	0.0279061
	Number of Fallopian tube obstruction	0.027092	0.531012	0.154303	0.399111	-0.0261133	0.639568	0.153961	0.100419	-0.0580525	0.643364	0.213201	0.505852	0.16888	0.476612	-0.0753426	0.396101	0.000498038	0.994487	0.166499	0.258035	0.171178	0.166043	-0.0726273	0.697818	-0.0476467	0.785777
	Number of unsuccessful IUI	0.0728856	0.0915447	-0.235702	0.194056	0.144171	0.00935932	-0.103799	0.269615	0.132029	0.290628	-0.478091	0.115925	-0.25332	0.281196	-0.0552987	0.533655	0.246832	0.000503948	0.00607401	0.967317	-0.17278	0.162057	-0.00752923	0.967935	0.207763	0.231063
	FSH (IU/L)	-0.0305414	0.480027	0.0153762	0.933434	-0.0307853	0.580863	-0.106854	0.255695	-0.00253001	0.983915	0.377359	0.226556	-0.0845021	0.723184	0.158053	0.0736267	-0.109324	0.128165	-0.290774	0.0449637	0.0221352	0.858883	-0.0583883	0.755041	0.0345429	0.843831
	LH (IU/L)	0.0570714	0.18666	0.0253416	0.890499	0.123076	0.0267436	0.004042	0.965803	-0.179632	0.148958	0.338567	0.281715	-0.280855	0.230342	0.0458626	0.605784	0.164384	0.0216543	0.0294726	0.842378	-0.0169989	0.8914	-0.32802	0.0716236	-0.0679311	0.69821
	AMH (pmol/L)	-0.027509	0.524707	0.101641	0.579901	-0.0267415	0.631532	-0.0228064	0.808834	-0.0716258	0.567656	-0.58919	0.0438097	0.241615	0.304766	-0.0623414	0.482771	-0.0149204	0.835992	-0.0464038	0.754137	0.00382653	0.975483	0.0910834	0.626042	-0.279931	0.103377
	Duration of infertility (year)	0.0633549	0.142596	0.230882	0.203599	0.0418796	0.452503	0.0595087	0.527551	0.159165	0.201776	0.114374	0.723385	0.320403	0.168434	0.0384447	0.665336	0.0473954	0.510567	0.145126	0.325026	0.00079377	0.994914	0.278051	0.129886	0.0919463	0.59936
	Duration of stimulation (day)	-0.0443123	0.305377	-0.205886	0.258267	-0.0262489	0.63783	-0.0998413	0.2884	0.0159983	0.898548	0.0528516	0.870419	-0.264865	0.259089	-0.0648496	0.465299	-0.00708937	0.921644	-0.0483768	0.74403	-0.124575	0.315178	0.0641927	0.731541	-0.0110896	0.949587
	Number of follicles	0.0220039	0.61091	-0.260405	0.150027	0.0212039	0.70377	0.109553	0.243816	-0.00957257	0.939193	-0.507673	0.0920015	-0.261398	0.26561	-0.151903	0.0857086	0.102739	0.152939	0.0229071	0.877182	0.236255	0.0542565	-0.171381	0.356611	0.110433	0.52769
	Total number of transferred embryos	1	0	1	0	1	0	1	0	1	0	1	0	1	0	1	0	1	0	1	0	1	0	1	0	1	0
	Endometrial thickness on the day of triggering hCG injection (ENDOV; mm)	0.0851316	0.0486369	-0.073568	0.689047	0.122717	0.0271935	0.0432526	0.646248	0.11194	0.370869	0.119616	0.711177	-0.125557	0.597884	0.0520197	0.558227	0.153321	0.0323621	-0.0714236	0.629515	0.123406	0.319775	-0.0256825	0.89092	0.186538	0.283294
	Endometrial thickness on the day of puncture (ENDPU; mm)	-0.0332334	0.442164	-0.10659	0.561488	-0.0282946	0.611849	-0.0870015	0.3552	0.113606	0.363745	0.378092	0.225582	-0.234206	0.320284	-0.0113274	0.898618	-0.0427263	0.55313	-0.147753	0.316248	-0.0279266	0.8225	0.176109	0.343297	0.0719203	0.681391
	Endometrial thickness on the day of embryo transfer (ENDET; mm)	0.00666369	0.877561	-0.0719258	0.695655	0.00116903	0.983277	0.0724285	0.441754	-0.0266143	0.832012	0.259811	0.414781	-0.207372	0.380337	0.00678217	0.939195	-0.00504835	0.944159	0.00696086	0.962549	0.10523	0.39672	-0.240087	0.193279	0.12734	0.466019
	Paternal age (year)	0.154961	0.000312898	0.224883	0.215922	0.16379	0.00310834	0.0828285	0.378834	0.177911	0.152955	-0.0949871	0.769032	0.390785	0.0884503	0.128484	0.146747	0.194641	0.00639764	0.151983	0.302439	0.0378822	0.760859	0.0242755	0.896863	0.290038	0.0910049
	Sperm concentration (x 10^6/ml)	-0.00706392	0.870271	-0.0185121	0.919898	-0.0567565	0.308445	0.129667	0.167227	-0.0126733	0.919554	-0.466276	0.126525	0.122925	0.60564	0.00902839	0.919116	-0.0932138	0.194936	0.291147	0.0446774	0.0665457	0.59262	0.11746	0.529153	-0.0862466	0.622274
	Sperm motility (%)	-0.0196974	0.648798	0.0547599	0.765957	-0.0148624	0.789851	0.00148245	0.987455	-0.0936551	0.45448	-0.549844	0.0640171	0.23737	0.3136	0.009458	0.915282	-0.0311627	0.6654	0.10096	0.494743	-0.0358731	0.773193	-0.13205	0.47887	-0.0707309	0.68639
	Teratozoospermia	-0.00372637	0.931346	-0.102869	0.575307	0.110523	0.0468316	-0.1113	0.236333	-0.255945	0.0380543	0.5	0.0978546	-0.301511	0.196394	0.115034	0.194242	0.10786	0.133388	-0.166887	0.25691	-0.0918169	0.459923	-0.112777	0.545813	-0.379818	0.0244165
	Normal sperm morphology	0.00372637	0.931346	0.102869	0.575307	-0.110523	0.0468316	0.1113	0.236333	0.255945	0.0380543	-0.5	0.0978546	0.301511	0.196394	-0.115034	0.194242	-0.10786	0.133388	0.166887	0.25691	0.0918169	0.459923	0.112777	0.545813	0.379818	0.0244165
	Embryo score of the best embryo transferred	0.146682	0.000650484	0.299392	0.0959785	0.110458	0.0469617	0.113111	0.228747	0.174267	0.161683	0.73646	0.00630333	0.107958	0.650516	-0.0258565	0.771156	0.148976	0.0376559	0.22602	0.122418	0.113768	0.359305	0.190573	0.304463	0.167494	0.336182
Endometrial thickness on the day of triggering hCG injection (ENDOV; mm)	Non-pregnant	-0.0367671	0.39515	0.112155	0.541112	-0.0327764	0.556631	-0.0889484	0.344495	-0.0121006	0.923178
	Singleton pregnancy	0.0280605	0.516426	-0.112155	0.541112	0.029261	0.59974	0.0286258	0.761367	0.0515465	0.681045					0.00136269	0.987772			-0.149905	0.309174			0.25786	0.161358
	Twin pregnancy	0.0641049	0.137919			0.0387441	0.487081	0.185049	0.0477162							0.0549179	0.536481			0.266801	0.0667856
	Age (year)	-0.0877703	0.0420415	-0.352722	0.0476955	-0.108114	0.0518672	0.0302537	0.748238	-0.0984006	0.43184	-0.142254	0.659197	-0.576828	0.00775371	-0.251799	0.00399473	-0.0292057	0.685257	-0.0176958	0.904976	0.0988446	0.426146	-0.133839	0.472879	-0.0753567	0.667023
	Height (cm)	0.113892	0.00824903	0.201069	0.269818	0.070978	0.202566	0.200815	0.0314019	0.135055	0.279613	0.222049	0.487919	0.193301	0.414186	0.0624994	0.48166	0.0790982	0.271695	0.181564	0.216812	0.21661	0.0783007	0.170117	0.360222	0.111341	0.524279
	Weight (kg)	0.138669	0.00127525	0.0767431	0.676335	0.0961486	0.0839898	0.24157	0.00929833	0.190876	0.124732	-0.00969964	0.976133	0.127909	0.590984	0.0485027	0.585173	0.125447	0.0805657	0.181435	0.217144	0.281839	0.0208556	0.256718	0.163287	0.140897	0.41948
	BMI (kg/m^2)	0.0963529	0.0255618	-0.073439	0.689565	0.0615884	0.269005	0.114171	0.224386	0.130072	0.2979	-0.177326	0.581398	-0.0607355	0.799215	0.00870408	0.922013	0.091988	0.200898	0.0445303	0.763772	0.164561	0.183276	0.182006	0.327117	0.0820545	0.639354
	Number of discontinued cycles	0.0844394	0.050504	-0.181137	0.321131	0.0767335	0.168235	0.119234	0.204367	0.282994	0.021312	-0.539344	0.0703441	-0.0661507	0.781711	-0.0651252	0.4634	0.130179	0.069695	0.191674	0.191861	0.0340829	0.784231	0.219535	0.235373	0.323416	0.0580723
	Number of Fallopian tube obstruction	0.0591075	0.171401	0.170277	0.351472	0.0340147	0.541812	0.157267	0.0932409	-0.0754284	0.547218	0.632671	0.0272544	-0.0570962	0.811032	0.0964328	0.276975	0.00141939	0.984288	-0.0481439	0.745221	0.301744	0.0130817	-0.0225983	0.903955	-0.105607	0.54599
	Number of unsuccessful IUI	-0.0594466	0.168953	-0.187118	0.305136	-0.00992239	0.858788	-0.164902	0.0782159	-0.0307627	0.806301	-0.270727	0.394719	-0.0753184	0.75231	-0.0444032	0.617314	0.0119928	0.867842	-0.138933	0.346316	-0.194865	0.114059	-0.0491457	0.792901	-0.0174748	0.920634
	FSH (IU/L)	-0.0952085	0.0273726	-0.0304485	0.868607	-0.0629742	0.25836	-0.125024	0.183086	-0.120332	0.335845	-0.209404	0.513635	0.0476515	0.841876	-0.072625	0.413407	-0.0532985	0.459292	-0.315258	0.0290658	0.0299664	0.809769	-0.292781	0.109955	0.00168601	0.992331
	LH (IU/L)	-0.0271083	0.530765	-0.110297	0.547873	0.0121853	0.827043	0.043299	0.645895	-0.214295	0.0840224	-0.383725	0.218178	0.233633	0.321505	-0.170829	0.0529154	0.112846	0.116253	0.093506	0.527296	0.00767922	0.950822	-0.276339	0.132365	-0.160602	0.35672
	AMH (pmol/L)	0.124977	0.00372275	0.262886	0.146042	0.0526928	0.344423	0.137102	0.143986	0.280787	0.0223896	-0.319658	0.31113	0.376297	0.101997	0.0440484	0.620131	0.0530487	0.461402	0.196402	0.180922	0.0794482	0.522768	0.362493	0.0450614	0.219443	0.205298
	Duration of infertility (year)	0.0511544	0.23664	-0.0554907	0.762922	0.00200723	0.97129	0.193176	0.0385956	-0.102297	0.413737	-0.0892656	0.78264	-0.0764018	0.748857	-0.00188349	0.983099	0.00613382	0.932178	0.269477	0.0639963	0.154122	0.213036	-0.00587692	0.974969	-0.182791	0.293251
	Duration of stimulation (day)	0.0542812	0.209164	0.026111	0.887196	-0.0156816	0.778561	0.0306468	0.745078	0.281602	0.0219864	-0.157913	0.624021	0.091746	0.700464	-0.0761625	0.390966	0.0185983	0.796357	-0.046658	0.752833	0.0755215	0.543582	0.201557	0.276898	0.3436	0.0432863
	Number of follicles	0.165494	0.000116822	0.0486562	0.791436	0.140796	0.0111749	0.205269	0.027757	0.257084	0.0371763	-0.201041	0.530962	0.221798	0.347309	0.0074785	0.932966	0.210961	0.00307282	0.273167	0.0603028	0.114573	0.355892	0.355922	0.0493978	0.171491	0.324609
	Total number of transferred embryos	0.0851316	0.0486369	-0.073568	0.689047	0.122717	0.0271935	0.0432526	0.646248	0.11194	0.370869	0.119616	0.711177	-0.125557	0.597884	0.0520197	0.558227	0.153321	0.0323621	-0.0714236	0.629515	0.123406	0.319775	-0.0256825	0.89092	0.186538	0.283294
	Endometrial thickness on the day of triggering hCG injection (ENDOV; mm)	1	0	1	0	1	0	1	0	1	0	1	0	1	0	1	0	1	0	1	0	1	0	1	0	1	0
	Endometrial thickness on the day of puncture (ENDPU; mm)	0.611273	2.49915e-56	0.814778	1.37981e-08	0.593139	3.59556e-32	0.612121	3.63758e-13	0.503732	1.6208e-05	0.890192	0.00010429	0.785662	4.04102e-05	0.596343	8.87328e-14	0.591649	8.42408e-20	0.67466	1.45528e-07	0.558554	9.02469e-07	0.630316	0.000144438	0.413946	0.0134354
	Endometrial thickness on the day of embryo transfer (ENDET; mm)	0.575851	9.37874e-49	0.693398	1.08429e-05	0.582447	8.06132e-31	0.512233	4.86851e-09	0.611838	4.81763e-08	0.791654	0.0021533	0.618752	0.00363151	0.55196	1.20073e-11	0.599185	2.17507e-20	0.452666	0.00123597	0.570254	4.71622e-07	0.553467	0.00123909	0.690914	4.34094e-06
	Paternal age (year)	-0.0194765	0.652476	0.00555589	0.975925	-0.0232312	0.67697	0.0165245	0.860858	-0.0668112	0.594032	-0.150123	0.641436	0.0211172	0.929585	-0.0821491	0.354696	0.0159815	0.82451	0.0359338	0.808414	0.0140961	0.90986	-0.0396134	0.832437	-0.0869944	0.619246
	Sperm concentration (x 10^6/ml)	-0.132787	0.00204515	0.0277697	0.88008	-0.186278	0.000752828	0.0257716	0.784549	-0.320254	0.00875483	0.292868	0.355588	-0.0953872	0.689134	-0.219023	0.0126396	-0.168875	0.0182736	-0.10858	0.462575	0.0848023	0.495047	-0.366292	0.0426965	-0.290197	0.0908197
	Sperm motility (%)	-0.0814531	0.0592584	-0.17829	0.328922	-0.0753374	0.176134	0.0525575	0.57695	-0.320889	0.00861496	-0.0121383	0.970134	-0.246755	0.294272	-0.0303205	0.733027	-0.104017	0.147865	-0.100327	0.49747	0.125598	0.311187	-0.367053	0.0422346	-0.296181	0.0840605
	Teratozoospermia	0.0787241	0.0683226	0.309209	0.0850609	0.108238	0.0515984	-0.10849	0.248449	0.243089	0.0492127	-0.150156	0.641361	0.550894	0.0118234	0.0117161	0.895159	0.163842	0.0220962	-0.0258695	0.861446	-0.151587	0.220751	0.44742	0.0116116	0.0714024	0.683566
	Normal sperm morphology	-0.0787241	0.0683226	-0.309209	0.0850609	-0.108238	0.0515984	0.10849	0.248449	-0.243089	0.0492127	0.150156	0.641361	-0.550894	0.0118234	-0.0117161	0.895159	-0.163842	0.0220962	0.0258695	0.861446	0.151587	0.220751	-0.44742	0.0116116	-0.0714024	0.683566
	Embryo score of the best embryo transferred	0.0506784	0.241036	-0.0745833	0.684973	0.102118	0.0663828	0.0579675	0.538318	-0.0485418	0.69872	-0.225385	0.481233	0.027957	0.906861	0.0505791	0.569192	0.115453	0.108004	-0.0724222	0.62472	0.0801528	0.519075	0.0686139	0.713798	-0.13266	0.447439
Endometrial thickness on the day of puncture (ENDPU; mm)	Non-pregnant	-0.0884787	0.0404052	0.312213	0.0819185	-0.0935218	0.0928462	-0.123076	0.190057	-0.204606	0.0993619
	Singleton pregnancy	0.073168	0.0902918	-0.312213	0.0819185	0.081845	0.141566	0.0558376	0.553373	0.222097	0.0730841					-0.00210465	0.981115			-0.138224	0.348804			0.129606	0.487117
	Twin pregnancy	0.0578607	0.18063			0.0458759	0.410503	0.156999	0.0938082							0.0387616	0.662745			0.184257	0.209956
	Age (year)	-0.0661817	0.125584	-0.262057	0.147365	-0.0781538	0.160474	0.0335312	0.722025	-0.0791053	0.527801	-0.321239	0.308609	-0.502339	0.0239974	-0.114421	0.196644	-0.0297266	0.67995	0.177878	0.226446	-0.0255399	0.837453	0.021881	0.90699	-0.0849627	0.627485
	Height (cm)	0.101578	0.0185473	0.263629	0.144865	0.0343435	0.537911	0.139925	0.135834	0.284037	0.0208183	0.238211	0.455927	0.317338	0.172773	0.0618285	0.486386	0.0290345	0.687005	0.0627086	0.671986	0.210718	0.086967	0.251688	0.171984	0.353891	0.0370111
	Weight (kg)	0.10094	0.0193022	0.210817	0.246788	0.00114591	0.983607	0.161321	0.0850009	0.25466	0.0390655	0.0921869	0.775685	0.244606	0.298633	-0.0632048	0.476717	0.0443521	0.538116	0.116234	0.431434	0.206672	0.0933444	0.255841	0.164781	0.294188	0.086267
	BMI (kg/m^2)	0.0603719	0.162405	0.0826413	0.652955	-0.033869	0.543546	0.0930269	0.322736	0.0467009	0.709629	-0.0389896	0.904243	-0.00597283	0.980062	-0.136949	0.121718	0.0267913	0.710055	0.118818	0.421193	0.0712177	0.566848	0.0796805	0.670042	0.0150036	0.931829
	Number of discontinued cycles	0.0110934	0.797581	-0.262731	0.146289	-0.00439167	0.937236	0.163942	0.0799906	0.0347387	0.781849	-0.661106	0.0192388	-0.197024	0.405075	-0.0473942	0.593788	0.0206503	0.774463	0.158397	0.282247	0.15427	0.212593	0.0523836	0.77958	0.0704195	0.687701
	Number of Fallopian tube obstruction	-0.0438899	0.310015	0.152012	0.406233	-0.0487903	0.381382	-0.0167644	0.858859	-0.159695	0.200258	0.611334	0.0346792	-0.105282	0.658671	-0.086142	0.331714	-0.0231144	0.748405	-0.214977	0.142278	0.146531	0.236716	-0.231548	0.21008	-0.0266501	0.879215
	Number of unsuccessful IUI	-0.0905414	0.035944	-0.273313	0.130136	-0.0768814	0.167414	-0.129963	0.166251	0.050945	0.68457	-0.382756	0.219441	-0.041859	0.860905	-0.0577728	0.515479	-0.0766504	0.286853	-0.110108	0.456264	-0.164767	0.182721	0.0404876	0.828793	0.0946834	0.588487
	FSH (IU/L)	-0.0367755	0.395042	0.0988379	0.590447	-0.0140996	0.800404	0.0284197	0.763034	-0.311101	0.011005	-0.0640682	0.843192	0.100688	0.672752	-0.0426657	0.631163	0.0170392	0.813102	-0.106885	0.469633	0.171458	0.16534	-0.408374	0.0225628	-0.157129	0.36735
	LH (IU/L)	-0.0796955	0.0649741	-0.0972972	0.59628	-0.0383528	0.491493	-0.0672077	0.47544	-0.222248	0.0728842	-0.158079	0.623652	0.0231336	0.922879	-0.107803	0.223971	0.00528455	0.941551	-0.117147	0.427803	-0.0109566	0.929878	-0.222824	0.228255	-0.257824	0.13483
	AMH (pmol/L)	0.0468709	0.278269	0.0555959	0.762485	0.0201605	0.717708	-0.0108511	0.908368	0.236826	0.0555492	-0.497669	0.0996813	0.0866918	0.716292	-0.0523392	0.55581	0.0515062	0.47455	0.0251662	0.865178	-0.0682218	0.583314	0.170992	0.357721	0.275736	0.108871
	Duration of infertility (year)	0.0284007	0.511351	-0.139484	0.446429	0.017727	0.750578	0.0918853	0.328736	-0.0534606	0.669872	-0.175684	0.584957	-0.231415	0.32625	0.0306957	0.729851	0.0124606	0.862738	0.298844	0.0390854	-0.0677479	0.585939	-0.0479496	0.797836	-0.00795104	0.963843
	Duration of stimulation (day)	-0.0188225	0.663416	0.0505713	0.783417	-0.0676895	0.22433	-0.0223365	0.8127	0.0559123	0.655667	-0.139745	0.664894	0.0909002	0.703104	-0.119138	0.178698	-0.0397793	0.580856	-0.107007	0.469123	0.0373661	0.764022	0.0978777	0.6004	0.0333338	0.849234
	Number of follicles	0.0377724	0.382346	-0.0129437	0.943947	0.00901891	0.871529	0.0510924	0.58763	0.159773	0.200035	-0.225184	0.481635	0.222903	0.34485	-0.165477	0.060916	0.092809	0.19689	0.121719	0.409862	-0.102932	0.407169	0.204434	0.269955	0.111939	0.52204
	Total number of transferred embryos	-0.0332334	0.442164	-0.10659	0.561488	-0.0282946	0.611849	-0.0870015	0.3552	0.113606	0.363745	0.378092	0.225582	-0.234206	0.320284	-0.0113274	0.898618	-0.0427263	0.55313	-0.147753	0.316248	-0.0279266	0.8225	0.176109	0.343297	0.0719203	0.681391
	Endometrial thickness on the day of triggering hCG injection (ENDOV; mm)	0.611273	2.49915e-56	0.814778	1.37981e-08	0.593139	3.59556e-32	0.612121	3.63758e-13	0.503732	1.6208e-05	0.890192	0.00010429	0.785662	4.04102e-05	0.596343	8.87328e-14	0.591649	8.42408e-20	0.67466	1.45528e-07	0.558554	9.02469e-07	0.630316	0.000144438	0.413946	0.0134354
	Endometrial thickness on the day of puncture (ENDPU; mm)	1	0	1	0	1	0	1	0	1	0	1	0	1	0	1	0	1	0	1	0	1	0	1	0	1	0
	Endometrial thickness on the day of embryo transfer (ENDET; mm)	0.551327	4.99819e-44	0.688452	1.32769e-05	0.547161	1.06826e-26	0.560235	7.50551e-11	0.487494	3.30409e-05	0.843051	0.000572695	0.569278	0.00879736	0.494623	2.55499e-09	0.574918	1.50513e-18	0.494182	0.000357151	0.652645	2.17159e-09	0.434565	0.0145698	0.530765	0.00103743
	Paternal age (year)	-0.0302486	0.484249	-0.0590251	0.748292	-0.0411643	0.460268	-0.0346435	0.7132	0.0771314	0.538182	-0.246577	0.439768	-0.118338	0.61926	-0.0398472	0.6539	-0.021432	0.766168	0.018378	0.90133	-0.0636737	0.608719	0.221348	0.231431	-0.00673075	0.96939
	Sperm concentration (x 10^6/ml)	-0.127434	0.00309384	0.0740128	0.687261	-0.164153	0.00304191	-0.156647	0.0945554	-0.0361253	0.77337	0.129769	0.687709	0.0831056	0.727591	-0.150122	0.0894894	-0.175626	0.0140559	-0.272513	0.0609443	-0.111345	0.369697	0.0289969	0.876943	-0.0403656	0.817916
	Sperm motility (%)	-0.0777782	0.071718	-0.0924771	0.614685	-0.0785902	0.158144	-0.0169033	0.857702	-0.193863	0.118832	0.0642754	0.84269	-0.129128	0.587424	-0.0174809	0.844119	-0.124172	0.0837157	-0.133784	0.364654	0.0442934	0.721909	-0.13575	0.466524	-0.184322	0.289155
	Teratozoospermia	0.0698886	0.105716	0.205839	0.258379	0.0284954	0.609323	0.112168	0.232674	0.186532	0.13371	-0.180165	0.575263	0.371402	0.106898	-0.0239568	0.787554	0.0576021	0.42379	0.17994	0.221021	0.0801464	0.519109	0.252742	0.170134	0.0363445	0.835794
	Normal sperm morphology	-0.0698886	0.105716	-0.205839	0.258379	-0.0284954	0.609323	-0.112168	0.232674	-0.186532	0.13371	0.180165	0.575263	-0.371402	0.106898	0.0239568	0.787554	-0.0576021	0.42379	-0.17994	0.221021	-0.0801464	0.519109	-0.252742	0.170134	-0.0363445	0.835794
	Embryo score of the best embryo transferred	0.0238445	0.581397	-0.00519783	0.977476	0.064614	0.246143	-0.103347	0.271717	0.116752	0.350525	0.0471869	0.88422	0.025948	0.913529	0.0210845	0.812525	0.0505218	0.483046	-0.171568	0.243615	-0.149046	0.228677	0.0898931	0.630579	0.067513	0.699981
Endometrial thickness on the day of embryo transfer (ENDET; mm)	Non-pregnant	-0.0273838	0.526595	0.133942	0.464871	-0.0534656	0.337384	0.0679192	0.470769	-0.128702	0.30306
	Singleton pregnancy	0.0255263	0.555026	-0.133942	0.464871	0.0250099	0.653786	-0.0330252	0.726052	0.173116	0.164514					-0.0764681	0.389062			0.0781406	0.59756			0.265304	0.149177
	Twin pregnancy	0.0367137	0.395837			0.0546862	0.326454	0.0176744	0.851283							0.0695707	0.433375			0.0521529	0.724807
	Age (year)	-0.0108623	0.80171	-0.272768	0.130935	-0.0416084	0.455438	0.140131	0.135254	-0.0223787	0.858445	-0.2305	0.471064	-0.441924	0.0510713	-0.083346	0.347705	-0.00136094	0.984935	0.0759599	0.607856	0.162497	0.188909	0.0138323	0.941127	0.00340572	0.984509
	Height (cm)	0.125889	0.00347699	0.158798	0.385348	0.0609792	0.273779	0.295126	0.00136509	0.128084	0.305408	0.24871	0.435691	0.0910755	0.702557	-0.0118233	0.894206	0.109297	0.12826	0.463385	0.000910406	0.185635	0.132582	0.126029	0.499318	0.144924	0.406176
	Weight (kg)	0.113306	0.00858822	0.098103	0.593226	0.0674291	0.226121	0.21281	0.0224056	0.166178	0.182357	0.0654082	0.839949	0.0872638	0.714495	-0.0640438	0.470874	0.153762	0.031862	0.328836	0.0224855	0.143617	0.246272	0.21905	0.236435	0.1266	0.468638
	BMI (kg/m^2)	0.0631748	0.143737	-0.000115725	0.999498	0.0321947	0.563659	-0.0777633	0.40877	0.0943629	0.451063	-0.0968368	0.764645	0.0598533	0.802076	-0.0798539	0.368346	0.103437	0.150151	-0.128796	0.382967	-0.0401638	0.746924	0.161634	0.385016	0.00425546	0.980644
	Number of discontinued cycles	0.0171309	0.692044	-0.35393	0.0468859	0.0442972	0.426812	0.0138959	0.88282	0.0516103	0.680671	-0.38573	0.215578	-0.403052	0.0780576	-0.0414175	0.641191	0.0838695	0.243736	-0.126966	0.389819	0.183211	0.137803	-0.11399	0.541476	0.187461	0.280877
	Number of Fallopian tube obstruction	-0.0147464	0.733146	0.320796	0.0734301	-0.0529919	0.341688	0.00720166	0.939112	-0.0349738	0.78041	0.569027	0.0534961	0.177428	0.454245	-0.0316944	0.721418	-0.063596	0.377098	-0.119928	0.416839	0.130088	0.294067	0.158045	0.395797	-0.139258	0.424962
	Number of unsuccessful IUI	-0.0722536	0.0943989	-0.168723	0.355949	-0.063858	0.251724	-0.059949	0.524495	-0.0282385	0.821923	-0.153009	0.634965	-0.119436	0.61599	-0.0286761	0.747003	-0.0778519	0.279343	0.0954654	0.518638	-0.177129	0.151589	0.0235701	0.899845	-0.0592758	0.735181
	FSH (IU/L)	-0.00731201	0.865757	-0.079444	0.665591	0.0297331	0.593864	0.00388756	0.967109	-0.102113	0.414585	-0.249145	0.434863	0.0017588	0.994128	-0.0592337	0.504898	0.0877156	0.222708	-0.19921	0.174643	0.176058	0.154118	-0.238483	0.196362	0.0797279	0.648913
	LH (IU/L)	-0.0975983	0.0237096	-0.225688	0.214241	-0.0723219	0.194128	-0.0248821	0.791813	-0.20861	0.0927779	-0.305793	0.333737	-0.0998862	0.675222	-0.201105	0.0222965	0.00705775	0.921993	0.0364236	0.805853	-0.0789279	0.525502	-0.154169	0.40763	-0.321998	0.0592448
	AMH (pmol/L)	0.0406114	0.347581	0.0904859	0.622357	0.0294941	0.596836	-0.00226627	0.980823	0.11079	0.375835	-0.402042	0.195125	0.179718	0.448343	0.0713101	0.421936	-0.0137289	0.848925	0.0208504	0.888136	-0.0106219	0.932015	0.0139592	0.940588	0.231911	0.180071
	Duration of infertility (year)	0.0654537	0.129807	-0.0822228	0.654603	0.0538592	0.333834	0.195437	0.0363351	-0.155089	0.213715	-0.213953	0.504316	-0.0747641	0.754079	0.0566158	0.52394	0.0549107	0.445802	0.420045	0.00295607	0.0317371	0.798758	-0.187596	0.31222	-0.0888525	0.611752
	Duration of stimulation (day)	-0.0130947	0.762078	-0.177991	0.329748	-0.0661231	0.235261	-0.0377897	0.688446	0.214589	0.0835872	-0.154042	0.632653	-0.227881	0.3339	-0.0240591	0.786669	-0.0960365	0.181698	0.0803928	0.587008	-0.117652	0.34303	0.174559	0.347628	0.275355	0.10938
	Number of follicles	-0.0120437	0.780666	-0.0191758	0.917036	-0.024125	0.665281	-0.0107035	0.909609	0.0311974	0.803619	-0.180822	0.573846	0.135415	0.569197	-0.0861119	0.331884	0.00201661	0.977679	0.143574	0.330284	-0.144988	0.241744	0.053522	0.774911	0.00532369	0.975787
	Total number of transferred embryos	0.00666369	0.877561	-0.0719258	0.695655	0.00116903	0.983277	0.0724285	0.441754	-0.0266143	0.832012	0.259811	0.414781	-0.207372	0.380337	0.00678217	0.939195	-0.00504835	0.944159	0.00696086	0.962549	0.10523	0.39672	-0.240087	0.193279	0.12734	0.466019
	Endometrial thickness on the day of triggering hCG injection (ENDOV; mm)	0.575851	9.37874e-49	0.693398	1.08429e-05	0.582447	8.06132e-31	0.512233	4.86851e-09	0.611838	4.81763e-08	0.791654	0.0021533	0.618752	0.00363151	0.55196	1.20073e-11	0.599185	2.17507e-20	0.452666	0.00123597	0.570254	4.71622e-07	0.553467	0.00123909	0.690914	4.34094e-06
	Endometrial thickness on the day of puncture (ENDPU; mm)	0.551327	4.99819e-44	0.688452	1.32769e-05	0.547161	1.06826e-26	0.560235	7.50551e-11	0.487494	3.30409e-05	0.843051	0.000572695	0.569278	0.00879736	0.494623	2.55499e-09	0.574918	1.50513e-18	0.494182	0.000357151	0.652645	2.17159e-09	0.434565	0.0145698	0.530765	0.00103743
	Endometrial thickness on the day of embryo transfer (ENDET; mm)	1	0	1	0	1	0	1	0	1	0	1	0	1	0	1	0	1	0	1	0	1	0	1	0	1	0
	Paternal age (year)	-0.0366573	0.396564	-0.0972496	0.59646	-0.0458067	0.411211	-0.013262	0.888129	0.0120195	0.923691	-0.131695	0.683286	-0.148959	0.5308	-0.124138	0.161023	0.0133248	0.853321	-0.0834719	0.572719	0.0245911	0.843414	0.0627776	0.737249	0.00238258	0.989162
	Sperm concentration (x 10^6/ml)	-0.156397	0.000274552	-0.0729794	0.691412	-0.204951	0.00020371	-0.0498959	0.596418	-0.116778	0.350414	0.0577891	0.858416	-0.143512	0.546098	-0.224301	0.0106059	-0.193987	0.00658123	0.051655	0.727333	-0.0967878	0.435882	-0.0142172	0.939492	-0.188509	0.278147
	Sperm motility (%)	-0.107791	0.0124425	-0.0653428	0.722358	-0.161088	0.00364464	0.0580766	0.537552	-0.16456	0.186712	0.147905	0.646426	-0.174422	0.462048	-0.0878416	0.322227	-0.21236	0.00287821	0.17523	0.233546	0.00222975	0.985712	-0.00953047	0.959418	-0.277342	0.106742
	Teratozoospermia	0.063397	0.142331	0.169294	0.354299	0.0863068	0.121043	-0.0387726	0.680778	0.0987711	0.4301	-0.373184	0.232155	0.517681	0.0193935	0.0988708	0.264953	0.0763857	0.288525	-0.0655945	0.657802	-0.0314899	0.800293	0.0403484	0.829373	0.125196	0.473623
	Normal sperm morphology	-0.063397	0.142331	-0.169294	0.354299	-0.0863068	0.121043	0.0387726	0.680778	-0.0987711	0.4301	0.373184	0.232155	-0.517681	0.0193935	-0.0988708	0.264953	-0.0763857	0.288525	0.0655945	0.657802	0.0314899	0.800293	-0.0403484	0.829373	-0.125196	0.473623
	Embryo score of the best embryo transferred	-0.0384221	0.374207	0.051656	0.778885	-0.0238897	0.66835	-0.0514839	0.584767	-0.0829355	0.507946	-0.170032	0.597277	0.231258	0.326588	-0.0410694	0.644	-0.0395257	0.583272	0.0424176	0.774679	-0.0677869	0.585722	-0.336615	0.0640795	0.0908931	0.603566
Paternal age (year)	Non-pregnant	0.135632	0.0016311	0.247478	0.172064	0.142807	0.0100589	0.065504	0.486726	0.166055	0.182686
	Singleton pregnancy	-0.155171	0.000306988	-0.247478	0.172064	-0.156804	0.00466803	-0.0933694	0.32095	-0.193283	0.11996					-0.107397	0.225732			-0.121004	0.41264			-0.19268	0.299044
	Twin pregnancy	0.00738316	0.864463			0.0227208	0.68368	-0.0534013	0.570841							0.0993265	0.262746			-0.0659351	0.656135
	Age (year)	0.495241	1.41405e-34	0.579039	0.000516145	0.516973	1.53955e-23	0.389992	1.64453e-05	0.55607	1.25132e-06	0.742262	0.0057001	0.489619	0.028436	0.31711	0.000250655	0.607361	4.8057e-21	0.297788	0.0398167	0.438411	0.000206652	0.54446	0.00154245	0.540732	0.000797565
	Height (cm)	0.0618707	0.152207	-0.184919	0.310959	0.110972	0.0459407	-0.0127578	0.892357	0.0714097	0.568828	-0.226088	0.479829	-0.181468	0.443864	0.139335	0.115295	0.0814353	0.257739	-0.188112	0.200407	0.0873448	0.482157	0.0636742	0.733631	0.0684899	0.695845
	Weight (kg)	0.0109783	0.799637	-0.0896747	0.625493	0.0856674	0.123833	-0.0211533	0.822454	0.0840389	0.502298	-0.121967	0.70572	-0.189949	0.422483	0.0824387	0.352997	0.0836456	0.245001	-0.245955	0.0919688	0.0966689	0.436449	0.135009	0.468985	0.0195633	0.911184
	BMI (kg/m^2)	-0.0174293	0.68696	0.0377058	0.837664	0.00515298	0.926384	-0.0310878	0.741538	0.037565	0.764593	-0.00722522	0.98222	-0.152801	0.520132	-0.0104104	0.906787	0.0217589	0.762706	-0.124342	0.399769	0.0300392	0.809316	0.10727	0.565716	-0.0644388	0.71305
	Number of discontinued cycles	0.00848074	0.844554	0.253167	0.162099	0.000413899	0.994079	-0.00537656	0.954523	-0.0377899	0.763225	0.060754	0.851222	0.26475	0.259305	-0.123425	0.163459	0.0329047	0.647916	-0.0694532	0.63902	0.0682853	0.582963	-0.138575	0.457213	-0.0175051	0.920497
	Number of Fallopian tube obstruction	-0.144089	0.000811887	-0.337286	0.0590514	-0.12394	0.0256875	-0.0368359	0.695916	-0.390176	0.00120102	-0.0202513	0.95019	-0.474748	0.0344173	-0.206679	0.018773	-0.0822411	0.253043	-0.000957008	0.994849	-0.0472433	0.704214	-0.401096	0.0253336	-0.489147	0.00286432
	Number of unsuccessful IUI	0.0630627	0.14445	-0.375279	0.0343036	0.0599873	0.281673	0.135113	0.149951	0.188397	0.129798	-0.420066	0.173969	-0.319818	0.169255	0.0181616	0.83813	0.0672418	0.350303	0.122857	0.405466	0.151366	0.221432	0.153531	0.409596	0.201398	0.245988
	FSH (IU/L)	0.0754985	0.0804701	0.0521853	0.776676	0.102797	0.0645877	-0.0328131	0.727742	0.0934682	0.455385	-0.372505	0.233074	0.146056	0.538929	-0.00815769	0.926894	0.140145	0.0506911	-0.158062	0.283278	0.0607111	0.625521	-0.11549	0.536132	0.210065	0.225819
	LH (IU/L)	-0.0559729	0.195297	-0.102628	0.576207	-0.038282	0.492294	-0.0595316	0.527392	-0.168767	0.175541	-0.264071	0.406893	0.0166168	0.944566	-0.103979	0.240933	-0.0050133	0.944546	-0.0271694	0.854557	-0.0872086	0.482843	-0.182423	0.32599	-0.149738	0.390591
	AMH (pmol/L)	-0.131724	0.00222297	0.167359	0.359908	-0.189631	0.000600596	-0.116423	0.215319	-0.0915719	0.464622	-0.0818634	0.800329	0.152349	0.521383	-0.14592	0.0989343	-0.196916	0.00579485	-0.0328344	0.824667	-0.169372	0.170623	-0.077826	0.677306	-0.0346593	0.843311
	Duration of infertility (year)	0.131904	0.0021919	0.11402	0.534361	0.0871185	0.117571	0.221287	0.0174704	0.219731	0.0762736	0.511818	0.0889404	-0.0144313	0.951848	0.0501922	0.572154	0.112577	0.11713	0.127708	0.387032	0.273819	0.0249508	0.100584	0.590313	0.306826	0.0730042
	Duration of stimulation (day)	-0.154293	0.00033239	-0.123496	0.5007	-0.208271	0.00015944	-0.0199594	0.832323	-0.111661	0.37207	-0.155627	0.629113	-0.158608	0.504203	-0.216627	0.0136702	-0.200831	0.0048753	-0.0530679	0.720174	0.0101155	0.935249	-0.104611	0.575442	-0.135108	0.439025
	Number of follicles	-0.13592	0.00159383	-0.422809	0.0159133	-0.11719	0.0349848	-0.198132	0.0337871	0.0277148	0.825173	0.212179	0.507942	-0.574801	0.00802336	-0.0199409	0.822521	-0.14963	0.036816	-0.0912599	0.537307	-0.293438	0.0159523	0.0957976	0.608202	-0.0499647	0.775615
	Total number of transferred embryos	0.154961	0.000312898	0.224883	0.215922	0.16379	0.00310834	0.0828285	0.378834	0.177911	0.152955	-0.0949871	0.769032	0.390785	0.0884503	0.128484	0.146747	0.194641	0.00639764	0.151983	0.302439	0.0378822	0.760859	0.0242755	0.896863	0.290038	0.0910049
	Endometrial thickness on the day of triggering hCG injection (ENDOV; mm)	-0.0194765	0.652476	0.00555589	0.975925	-0.0232312	0.67697	0.0165245	0.860858	-0.0668112	0.594032	-0.150123	0.641436	0.0211172	0.929585	-0.0821491	0.354696	0.0159815	0.82451	0.0359338	0.808414	0.0140961	0.90986	-0.0396134	0.832437	-0.0869944	0.619246
	Endometrial thickness on the day of puncture (ENDPU; mm)	-0.0302486	0.484249	-0.0590251	0.748292	-0.0411643	0.460268	-0.0346435	0.7132	0.0771314	0.538182	-0.246577	0.439768	-0.118338	0.61926	-0.0398472	0.6539	-0.021432	0.766168	0.018378	0.90133	-0.0636737	0.608719	0.221348	0.231431	-0.00673075	0.96939
	Endometrial thickness on the day of embryo transfer (ENDET; mm)	-0.0366573	0.396564	-0.0972496	0.59646	-0.0458067	0.411211	-0.013262	0.888129	0.0120195	0.923691	-0.131695	0.683286	-0.148959	0.5308	-0.124138	0.161023	0.0133248	0.853321	-0.0834719	0.572719	0.0245911	0.843414	0.0627776	0.737249	0.00238258	0.989162
	Paternal age (year)	1	0	1	0	1	0	1	0	1	0	1	0	1	0	1	0	1	0	1	0	1	0	1	0	1	0
	Sperm concentration (x 10^6/ml)	0.0011615	0.978577	0.018547	0.919748	-0.0549557	0.324072	0.147928	0.114631	0.0287351	0.818844	-0.139697	0.665005	0.0877111	0.71309	-0.000764082	0.993143	-0.0887239	0.217415	0.0476145	0.74793	0.216399	0.0785993	-0.0376897	0.840468	0.0386872	0.825368
	Sperm motility (%)	-0.0946011	0.0283776	-0.0871086	0.635458	-0.137895	0.0129774	-0.011717	0.901092	-0.0144648	0.908229	-0.0187786	0.953809	-0.0766841	0.747958	-0.160868	0.0685748	-0.113765	0.11329	0.0156087	0.916141	-0.0161662	0.89669	-0.0481827	0.796874	-0.0538982	0.758456
	Teratozoospermia	0.0675251	0.118073	0.0124921	0.9459	0.111932	0.0440811	0.00382769	0.967615	1.1585e-16	1	-3.16371e-17	1	-0.0395149	0.868628	0.1219	0.168767	0.113299	0.114784	-0.107692	0.466268	0.0626138	0.614708	0.160978	0.386974	-0.106593	0.542226
	Normal sperm morphology	-0.0675251	0.118073	-0.0124921	0.9459	-0.111932	0.0440811	-0.00382769	0.967615	-8.81464e-17	1	3.16371e-17	1	0.0395149	0.868628	-0.1219	0.168767	-0.113299	0.114784	0.107692	0.466268	-0.0626138	0.614708	-0.160978	0.386974	0.106593	0.542226
	Embryo score of the best embryo transferred	0.00502743	0.907469	-0.126241	0.491154	-0.00195622	0.972019	0.0144083	0.878531	0.0360388	0.773898	-0.0786985	0.807918	-0.110359	0.643234	-0.0753234	0.396222	0.0858506	0.232738	0.255169	0.0800552	-0.0526875	0.671971	-0.12783	0.493155	0.23269	0.178572
Sperm concentration (x 10^6/ml)	Non-pregnant	-0.0155524	0.719159	-0.0627654	0.732904	-0.00891802	0.872954	-0.130845	0.163371	0.156669	0.209029
	Singleton pregnancy	0.0264887	0.540203	0.0627654	0.732904	0.0103027	0.853435	0.198888	0.0331	-0.183209	0.140899					0.00813217	0.927122			0.301422	0.037346			-0.193073	0.298042
	Twin pregnancy	-0.0321711	0.456898			-0.0271283	0.626604	-0.0799337	0.395776							-0.0477247	0.591213			-0.1987	0.175772
	Age (year)	0.07328	0.0897987	0.147319	0.421045	0.046398	0.405192	0.00609466	0.948457	0.280592	0.0224869	-0.326101	0.300923	0.394465	0.0852318	0.133956	0.130162	0.000160185	0.998227	0.0342952	0.816997	0.0413094	0.739957	0.20337	0.27251	0.291323	0.0895175
	Height (cm)	0.0136573	0.752183	-0.392628	0.0262301	0.00347852	0.950267	0.105535	0.261645	-0.000846308	0.994619	-0.336052	0.285533	-0.43506	0.0552228	-0.0604207	0.496385	0.0438646	0.542597	0.209713	0.152544	0.0547706	0.659785	0.0761909	0.683734	-0.0716885	0.682364
	Weight (kg)	-0.0760605	0.0782358	-0.283083	0.116425	-0.0559428	0.315444	0.102583	0.275299	0.0629149	0.61577	-0.233238	0.465663	-0.345675	0.135481	-0.0830319	0.349531	-0.0372572	0.605085	0.0753836	0.61059	0.12066	0.330742	0.0979333	0.600192	0.0165288	0.924918
	BMI (kg/m^2)	-0.0878009	0.0419697	-0.0646357	0.725247	-0.0717435	0.197728	0.00867338	0.9267	0.0945449	0.450186	-0.0687737	0.831815	-0.0389305	0.870555	-0.0566315	0.523825	-0.0826936	0.250433	-0.189906	0.196072	0.127438	0.304095	0.0433596	0.816846	0.152045	0.383247
	Number of discontinued cycles	-0.0807311	0.061554	-0.0281163	0.878594	-0.115502	0.0377134	0.0345938	0.713593	-0.125575	0.315056	0.188132	0.558184	-0.0908148	0.703371	-0.151349	0.0868712	-0.105164	0.143426	-0.028104	0.849611	0.0742776	0.550258	-0.0920437	0.62239	-0.178619	0.304594
	Number of Fallopian tube obstruction	0.182907	2.00178e-05	0.407383	0.0206552	0.138687	0.012461	0.264593	0.00426907	0.281669	0.0219536	0.65846	0.0199009	0.322113	0.166046	0.18017	0.0410353	0.112614	0.117011	0.0968882	0.512396	0.357589	0.00297019	0.359877	0.0467499	0.189447	0.27572
	Number of unsuccessful IUI	0.105168	0.0147614	0.0795645	0.665113	0.0877659	0.114859	0.169628	0.0699324	-0.026881	0.830354	0.239702	0.453026	-0.0554186	0.816492	0.0953721	0.282317	0.0849125	0.237902	0.242341	0.0970004	0.117462	0.343816	-0.13339	0.474379	0.0301549	0.86347
	FSH (IU/L)	0.0678858	0.116117	0.0761429	0.678732	0.129478	0.019731	-0.232086	0.0125661	0.0316843	0.800616	-0.321095	0.308838	0.33382	0.150318	0.0748887	0.398961	0.164398	0.0216426	-0.321136	0.0260436	-0.180074	0.144791	0.189112	0.308254	-0.149777	0.390465
	LH (IU/L)	0.0926298	0.0318611	-0.153271	0.402312	0.138164	0.0128001	-0.0645486	0.493117	0.202749	0.102537	-0.247306	0.438372	-0.101151	0.671328	0.147161	0.0960666	0.132981	0.0638423	-0.128942	0.382421	-0.0181457	0.884122	0.338532	0.0624845	0.053161	0.761663
	AMH (pmol/L)	-0.13733	0.00142226	-0.137994	0.451348	-0.177144	0.00136652	0.0346482	0.713163	-0.278321	0.0236481	0.305146	0.334814	-0.201135	0.395146	-0.229854	0.00878224	-0.14116	0.0490242	0.0245511	0.868443	0.024027	0.846962	-0.277586	0.130557	-0.248345	0.150288
	Duration of infertility (year)	-0.0227482	0.598895	0.145894	0.4256	-0.0792865	0.15448	0.0130292	0.890081	0.151921	0.223333	-0.487806	0.107661	0.347972	0.132731	-0.101064	0.254447	-0.0616964	0.391544	-0.0711664	0.630752	0.0758643	0.541749	0.0825369	0.658912	0.185679	0.285558
	Duration of stimulation (day)	-0.0144635	0.738076	-0.205783	0.258512	-0.0225319	0.686171	0.104421	0.266741	0.000705497	0.995514	0.493929	0.102658	-0.464756	0.0389574	-0.0441975	0.618946	-0.00790389	0.912676	-0.0387366	0.793785	0.178354	0.148732	0.0965613	0.605332	-0.0916109	0.600698
	Number of follicles	-0.0989156	0.0218779	-0.0830663	0.651282	-0.120931	0.0295298	0.0197757	0.833844	-0.223804	0.0708493	0.397072	0.201225	-0.316047	0.174623	-0.160699	0.0688708	-0.0987089	0.169787	0.103302	0.484736	-0.107454	0.386761	-0.51278	0.00318157	0.0647186	0.711857
	Total number of transferred embryos	-0.00706392	0.870271	-0.0185121	0.919898	-0.0567565	0.308445	0.129667	0.167227	-0.0126733	0.919554	-0.466276	0.126525	0.122925	0.60564	0.00902839	0.919116	-0.0932138	0.194936	0.291147	0.0446774	0.0665457	0.59262	0.11746	0.529153	-0.0862466	0.622274
	Endometrial thickness on the day of triggering hCG injection (ENDOV; mm)	-0.132787	0.00204515	0.0277697	0.88008	-0.186278	0.000752828	0.0257716	0.784549	-0.320254	0.00875483	0.292868	0.355588	-0.0953872	0.689134	-0.219023	0.0126396	-0.168875	0.0182736	-0.10858	0.462575	0.0848023	0.495047	-0.366292	0.0426965	-0.290197	0.0908197
	Endometrial thickness on the day of puncture (ENDPU; mm)	-0.127434	0.00309384	0.0740128	0.687261	-0.164153	0.00304191	-0.156647	0.0945554	-0.0361253	0.77337	0.129769	0.687709	0.0831056	0.727591	-0.150122	0.0894894	-0.175626	0.0140559	-0.272513	0.0609443	-0.111345	0.369697	0.0289969	0.876943	-0.0403656	0.817916
	Endometrial thickness on the day of embryo transfer (ENDET; mm)	-0.156397	0.000274552	-0.0729794	0.691412	-0.204951	0.00020371	-0.0498959	0.596418	-0.116778	0.350414	0.0577891	0.858416	-0.143512	0.546098	-0.224301	0.0106059	-0.193987	0.00658123	0.051655	0.727333	-0.0967878	0.435882	-0.0142172	0.939492	-0.188509	0.278147
	Paternal age (year)	0.0011615	0.978577	0.018547	0.919748	-0.0549557	0.324072	0.147928	0.114631	0.0287351	0.818844	-0.139697	0.665005	0.0877111	0.71309	-0.000764082	0.993143	-0.0887239	0.217415	0.0476145	0.74793	0.216399	0.0785993	-0.0376897	0.840468	0.0386872	0.825368
	Sperm concentration (x 10^6/ml)	1	0	1	0	1	0	1	0	1	0	1	0	1	0	1	0	1	0	1	0	1	0	1	0	1	0
	Sperm motility (%)	0.590641	8.37738e-52	0.535772	0.00157614	0.57659	4.22061e-30	0.605362	7.69511e-13	0.680787	3.19026e-10	0.574522	0.0507205	0.516082	0.0198375	0.55471	9.0454e-12	0.591763	8.25441e-20	0.57176	2.18606e-05	0.614211	3.23918e-08	0.699899	1.1746e-05	0.648179	2.55155e-05
	Teratozoospermia	-0.502315	1.13004e-35	-0.532223	0.0017161	-0.486606	1.15447e-20	-0.50486	8.73967e-09	-0.553027	1.46987e-06	-0.411125	0.184275	-0.587836	0.00641523	-0.462121	3.52939e-08	-0.503987	5.87468e-14	-0.467476	0.000808003	-0.519209	6.73788e-06	-0.514895	0.00303796	-0.568884	0.000362575
	Normal sperm morphology	0.502315	1.13004e-35	0.532223	0.0017161	0.486606	1.15447e-20	0.50486	8.73967e-09	0.553027	1.46987e-06	0.411125	0.184275	0.587836	0.00641523	0.462121	3.52939e-08	0.503987	5.87468e-14	0.467476	0.000808003	0.519209	6.73788e-06	0.514895	0.00303796	0.568884	0.000362575
	Embryo score of the best embryo transferred	-0.00586885	0.892071	-0.314198	0.0798908	0.0418221	0.453124	-0.0608398	0.51834	-0.0498083	0.691249	-0.642478	0.0242592	-0.177802	0.453278	0.0795184	0.370368	0.0248424	0.730298	-0.0905767	0.540371	-0.11408	0.357982	0.00163706	0.993026	-0.0316356	0.856833
Sperm motility (%)	Non-pregnant	-0.0321311	0.457457	-0.106479	0.561899	-0.0521122	0.349773	-0.0971053	0.301883	0.210152	0.0903346
	Singleton pregnancy	0.043335	0.316178	0.106479	0.561899	0.029258	0.599778	0.210835	0.0237137	-0.204946	0.0987893					-0.056289	0.526342			0.450629	0.00130847			-0.0070522	0.969965
	Twin pregnancy	-0.0304115	0.481897			0.0184841	0.7403	-0.194662	0.0370964							0.00886668	0.92056			-0.398226	0.00505917
	Age (year)	0.0178005	0.680656	-0.117865	0.520573	-0.0180061	0.746784	0.0230538	0.8068	0.26801	0.029578	-0.536903	0.0718738	0.0956476	0.688326	0.0943217	0.287676	-0.0649103	0.367297	0.143462	0.330664	-0.00217687	0.986051	0.138341	0.457981	0.293544	0.0869903
	Height (cm)	-0.0580617	0.179118	-0.383329	0.0303375	-0.040148	0.471426	-0.0580814	0.537519	-0.040114	0.749128	-0.277158	0.383135	-0.457187	0.0426962	-0.0640242	0.471009	-0.0204263	0.776844	0.222419	0.12865	-0.20177	0.101554	0.0326478	0.861589	-0.110314	0.528134
	Weight (kg)	-0.0884838	0.0403936	-0.368017	0.0382323	-0.0946742	0.088873	-0.0379237	0.687398	0.0160453	0.898252	-0.388456	0.212072	-0.372333	0.105953	-0.081909	0.356109	-0.101355	0.158574	0.235133	0.107671	-0.165544	0.180638	0.12043	0.518717	-0.0949835	0.587301
	BMI (kg/m^2)	-0.0698582	0.105868	-0.206056	0.257866	-0.0869292	0.118374	0.0198363	0.833342	0.0756657	0.545955	-0.333887	0.288841	-0.0464277	0.845889	-0.056611	0.523975	-0.110151	0.125289	0.0453107	0.759754	0.00497445	0.968132	0.133626	0.473591	-0.000677622	0.996918
	Number of discontinued cycles	-0.10711	0.0130114	-0.0246854	0.893319	-0.125194	0.0242175	-0.0947519	0.313805	-0.0929171	0.458059	0.242357	0.447883	-0.0935687	0.694784	-0.0612755	0.490301	-0.150208	0.0360858	-0.231352	0.113615	-0.000822632	0.994729	0.170582	0.358892	-0.262005	0.128398
	Number of Fallopian tube obstruction	0.159439	0.000207364	0.467606	0.00696341	0.113639	0.0409317	0.16031	0.087	0.324188	0.00791845	0.242357	0.447883	0.574993	0.00799757	0.181398	0.0396543	0.0737178	0.305746	-0.0293685	0.842927	0.267486	0.0286472	0.338431	0.0625678	0.260433	0.130789
	Number of unsuccessful IUI	0.0743229	0.0853107	0.14747	0.420565	0.0444664	0.425046	0.136809	0.144854	0.0236574	0.850447	0.174266	0.58804	0.0930711	0.696333	0.0814375	0.358894	0.0293999	0.683277	0.257776	0.0769145	0.0567482	0.648296	-0.0873433	0.640345	0.0760207	0.664259
	FSH (IU/L)	0.0423195	0.327662	-0.0106487	0.953874	0.080032	0.150629	-0.127279	0.175251	0.0601681	0.631296	-0.204476	0.523815	0.136917	0.564882	0.151744	0.0860403	0.0506433	0.481994	-0.198614	0.175961	-0.0838445	0.499949	0.219972	0.234418	-0.134677	0.440501
	LH (IU/L)	0.11704	0.00662331	-0.0210586	0.908922	0.200809	0.00027506	-0.0944581	0.315315	0.197922	0.111158	-0.0026243	0.993542	-0.0649338	0.785636	0.147875	0.0944454	0.236654	0.000865707	-0.311807	0.0309729	0.0489935	0.693789	0.28684	0.117698	0.127125	0.46678
	AMH (pmol/L)	-0.0913454	0.0343223	-0.0982004	0.592858	-0.0748473	0.178971	-0.0530836	0.573137	-0.229646	0.0636131	0.189848	0.554533	-0.124134	0.602073	-0.138024	0.11879	-0.039893	0.579774	-0.0141322	0.924049	-0.093739	0.450543	-0.24771	0.179089	-0.141935	0.416026
	Duration of infertility (year)	-0.0331805	0.442891	-0.0146565	0.936544	-0.110164	0.0475558	0.0370913	0.693913	0.156141	0.210587	-0.603911	0.0375716	0.174179	0.462682	-0.0674861	0.447314	-0.14374	0.0449918	-0.00506105	0.972766	0.0719538	0.562836	-0.0139328	0.9407	0.26811	0.119418
	Duration of stimulation (day)	-0.0160219	0.711057	-0.146969	0.42216	-0.0211957	0.703879	0.00664148	0.94384	0.0880105	0.48224	0.21289	0.506487	-0.266429	0.256182	0.0438766	0.621497	-0.0675998	0.347738	-0.141908	0.335984	0.0831955	0.503285	0.137603	0.460406	0.0354606	0.839735
	Number of follicles	-0.0230287	0.594395	0.0263451	0.886191	-0.0321279	0.564469	0.0552745	0.557387	-0.15221	0.222444	0.465444	0.127295	-0.1943	0.411732	-0.0863099	0.330768	-0.00950304	0.895101	0.127659	0.387216	-0.0403971	0.745503	-0.264548	0.150383	-0.0541706	0.757271
	Total number of transferred embryos	-0.0196974	0.648798	0.0547599	0.765957	-0.0148624	0.789851	0.00148245	0.987455	-0.0936551	0.45448	-0.549844	0.0640171	0.23737	0.3136	0.009458	0.915282	-0.0311627	0.6654	0.10096	0.494743	-0.0358731	0.773193	-0.13205	0.47887	-0.0707309	0.68639
	Endometrial thickness on the day of triggering hCG injection (ENDOV; mm)	-0.0814531	0.0592584	-0.17829	0.328922	-0.0753374	0.176134	0.0525575	0.57695	-0.320889	0.00861496	-0.0121383	0.970134	-0.246755	0.294272	-0.0303205	0.733027	-0.104017	0.147865	-0.100327	0.49747	0.125598	0.311187	-0.367053	0.0422346	-0.296181	0.0840605
	Endometrial thickness on the day of puncture (ENDPU; mm)	-0.0777782	0.071718	-0.0924771	0.614685	-0.0785902	0.158144	-0.0169033	0.857702	-0.193863	0.118832	0.0642754	0.84269	-0.129128	0.587424	-0.0174809	0.844119	-0.124172	0.0837157	-0.133784	0.364654	0.0442934	0.721909	-0.13575	0.466524	-0.184322	0.289155
	Endometrial thickness on the day of embryo transfer (ENDET; mm)	-0.107791	0.0124425	-0.0653428	0.722358	-0.161088	0.00364464	0.0580766	0.537552	-0.16456	0.186712	0.147905	0.646426	-0.174422	0.462048	-0.0878416	0.322227	-0.21236	0.00287821	0.17523	0.233546	0.00222975	0.985712	-0.00953047	0.959418	-0.277342	0.106742
	Paternal age (year)	-0.0946011	0.0283776	-0.0871086	0.635458	-0.137895	0.0129774	-0.011717	0.901092	-0.0144648	0.908229	-0.0187786	0.953809	-0.0766841	0.747958	-0.160868	0.0685748	-0.113765	0.11329	0.0156087	0.916141	-0.0161662	0.89669	-0.0481827	0.796874	-0.0538982	0.758456
	Sperm concentration (x 10^6/ml)	0.590641	8.37738e-52	0.535772	0.00157614	0.57659	4.22061e-30	0.605362	7.69511e-13	0.680787	3.19026e-10	0.574522	0.0507205	0.516082	0.0198375	0.55471	9.0454e-12	0.591763	8.25441e-20	0.57176	2.18606e-05	0.614211	3.23918e-08	0.699899	1.1746e-05	0.648179	2.55155e-05
	Sperm motility (%)	1	0	1	0	1	0	1	0	1	0	1	0	1	0	1	0	1	0	1	0	1	0	1	0	1	0
	Teratozoospermia	-0.547039	3.05847e-43	-0.81458	1.4001e-08	-0.525061	2.35488e-24	-0.517329	3.2223e-09	-0.555246	1.30725e-06	-0.886546	0.000122014	-0.780815	4.84813e-05	-0.543228	2.90225e-11	-0.516539	1.07857e-14	-0.487723	0.000437788	-0.529873	4.00535e-06	-0.624548	0.000173105	-0.464693	0.00491717
	Normal sperm morphology	0.547039	3.05847e-43	0.81458	1.4001e-08	0.525061	2.35488e-24	0.517329	3.2223e-09	0.555246	1.30725e-06	0.886546	0.000122014	0.780815	4.84813e-05	0.543228	2.90225e-11	0.516539	1.07857e-14	0.487723	0.000437788	0.529873	4.00535e-06	0.624548	0.000173105	0.464693	0.00491717
	Embryo score of the best embryo transferred	0.0131125	0.761765	-0.269074	0.136442	0.0960395	0.0843434	-0.0569287	0.545635	-0.0802356	0.521902	-0.548259	0.0649461	-0.16713	0.481259	0.0314062	0.723848	0.111129	0.121949	-0.0791216	0.592954	-0.0967189	0.436211	-0.0163275	0.93053	-0.0528938	0.762827
Teratozoospermia	Non-pregnant	-0.00493288	0.909202	0.16265	0.373775	-0.024325	0.662675	0.0938869	0.318263	-0.171736	0.167957
	Singleton pregnancy	0.00173799	0.967949	-0.16265	0.373775	0.038131	0.494004	-0.124336	0.185526	0.129099	0.301557					0.0553648	0.533165			-0.136367	0.355383			-0.214834	0.245802
	Twin pregnancy	0.0263334	0.542581			-0.0357346	0.52156	0.228336	0.0141122							-0.0677349	0.445637			0.407155	0.00407776
	Age (year)	-0.0594687	0.168793	-0.0787266	0.668438	-0.0571703	0.304925	0.0476831	0.612825	-0.209902	0.0907283	0.466938	0.125916	-0.439521	0.0524964	-0.0683253	0.441672	-0.0443367	0.538257	0.161205	0.273693	-0.0591919	0.634212	0.0378313	0.839876	-0.360505	0.0333833
	Height (cm)	0.0275085	0.524714	0.169011	0.355118	0.0262243	0.638145	-0.0245267	0.794721	0.0827108	0.5091	-0.0666455	0.836957	0.331182	0.153767	0.092143	0.299006	-0.0119395	0.868425	-0.153003	0.299168	0.0531505	0.669255	0.102549	0.583036	0.0805723	0.645437
	Weight (kg)	0.034725	0.421941	0.245229	0.176121	0.0393494	0.480297	-0.109673	0.243295	0.147558	0.237069	0.188108	0.558235	0.270851	0.248075	0.103483	0.243197	-0.00341389	0.962221	-0.170053	0.247866	-0.078977	0.525244	0.162479	0.382504	0.157161	0.367252
	BMI (kg/m^2)	0.0263777	0.541902	0.231239	0.202882	0.028832	0.605102	-0.145812	0.119971	0.118993	0.341289	0.313769	0.320626	0.0581784	0.807514	0.0724689	0.414414	-0.00275306	0.96953	-0.0362611	0.806702	-0.223887	0.0685616	0.108614	0.56083	0.154639	0.375086
	Number of discontinued cycles	0.0863422	0.0455106	-0.03253	0.85971	0.145004	0.00895363	-0.00599321	0.949314	-0.0302891	0.809227	-0.213201	0.505852	-5.20417e-17	1	0.0536989	0.545576	0.191097	0.00744887	-0.0770051	0.602912	0.0849458	0.494314	0.0429189	0.818677	-0.0440738	0.801507
	Number of Fallopian tube obstruction	-0.14975	0.000498119	-0.333333	0.0622773	-0.159009	0.00411285	-0.112243	0.232361	-0.144338	0.247572	-0.213201	0.505852	-0.420084	0.0651695	-0.26661	0.00225727	-0.0884753	0.218712	0.0562366	0.704206	-0.222756	0.0700075	-0.194939	0.293306	-0.0463864	0.791317
	Number of unsuccessful IUI	-0.0543372	0.208694	-0.0727393	0.692378	-0.00180975	0.974114	-0.131708	0.160587	-0.164133	0.187873	-0.239046	0.454301	0.140028	0.555985	0.0617466	0.486965	-0.0378214	0.599626	-0.132531	0.369204	-0.124462	0.315619	-0.0570614	0.760445	-0.240192	0.164579
	FSH (IU/L)	-0.0570599	0.186749	0.0340365	0.853282	-0.114035	0.040229	0.0954183	0.310399	-0.043359	0.729581	0.189924	0.554371	-0.127117	0.593305	-0.0745671	0.400995	-0.134228	0.0613715	0.0993722	0.501591	0.0935674	0.451376	-0.108872	0.559893	0.0837825	0.63229
	LH (IU/L)	-0.0893448	0.0384781	0.152411	0.404989	-0.0927245	0.0956771	-0.0539079	0.567187	-0.251186	0.0419118	0.154298	0.632082	0.214146	0.364615	-0.0285831	0.747795	-0.133087	0.06363	0.0774005	0.601046	-0.16262	0.188569	-0.218673	0.237262	-0.335986	0.0484594
	AMH (pmol/L)	0.0659781	0.126754	0.176597	0.333612	0.12383	0.0258193	-0.169299	0.0704863	0.203677	0.100941	-0.0341418	0.91611	0.19735	0.404284	0.301602	0.000513822	-0.0220767	0.759346	-0.185431	0.207014	-0.145975	0.238518	0.114737	0.538812	0.29331	0.0872538
	Duration of infertility (year)	0.0534813	0.215963	0.0860502	0.639586	0.120047	0.0307491	-0.0263527	0.779813	-0.0528654	0.673339	0.533745	0.0738873	-0.0916083	0.700893	0.0153855	0.862608	0.20884	0.00339049	0.00238768	0.98715	-0.0570008	0.646835	0.0569372	0.760951	-0.130425	0.455195
	Duration of stimulation (day)	-0.0189621	0.661075	0.280144	0.120431	0.000222798	0.996813	-0.126484	0.177984	-0.0497211	0.691763	0.105703	0.743707	0.337869	0.145129	0.0817419	0.357095	-0.057669	0.423251	-0.0262053	0.859666	-0.187655	0.128345	-0.162497	0.38245	0.0726496	0.678332
	Number of follicles	0.0164972	0.702884	0.037205	0.839792	0.0726071	0.19237	-0.146452	0.118334	0.0595013	0.635089	-0.406138	0.190184	0.313581	0.178196	0.066487	0.454083	0.0723138	0.315074	-0.199175	0.174719	-0.0647961	0.602405	0.378827	0.0355889	-0.321369	0.0597714
	Total number of transferred embryos	-0.00372637	0.931346	-0.102869	0.575307	0.110523	0.0468316	-0.1113	0.236333	-0.255945	0.0380543	0.5	0.0978546	-0.301511	0.196394	0.115034	0.194242	0.10786	0.133388	-0.166887	0.25691	-0.0918169	0.459923	-0.112777	0.545813	-0.379818	0.0244165
	Endometrial thickness on the day of triggering hCG injection (ENDOV; mm)	0.0787241	0.0683226	0.309209	0.0850609	0.108238	0.0515984	-0.10849	0.248449	0.243089	0.0492127	-0.150156	0.641361	0.550894	0.0118234	0.0117161	0.895159	0.163842	0.0220962	-0.0258695	0.861446	-0.151587	0.220751	0.44742	0.0116116	0.0714024	0.683566
	Endometrial thickness on the day of puncture (ENDPU; mm)	0.0698886	0.105716	0.205839	0.258379	0.0284954	0.609323	0.112168	0.232674	0.186532	0.13371	-0.180165	0.575263	0.371402	0.106898	-0.0239568	0.787554	0.0576021	0.42379	0.17994	0.221021	0.0801464	0.519109	0.252742	0.170134	0.0363445	0.835794
	Endometrial thickness on the day of embryo transfer (ENDET; mm)	0.063397	0.142331	0.169294	0.354299	0.0863068	0.121043	-0.0387726	0.680778	0.0987711	0.4301	-0.373184	0.232155	0.517681	0.0193935	0.0988708	0.264953	0.0763857	0.288525	-0.0655945	0.657802	-0.0314899	0.800293	0.0403484	0.829373	0.125196	0.473623
	Paternal age (year)	0.0675251	0.118073	0.0124921	0.9459	0.111932	0.0440811	0.00382769	0.967615	1.1585e-16	1	-3.16371e-17	1	-0.0395149	0.868628	0.1219	0.168767	0.113299	0.114784	-0.107692	0.466268	0.0626138	0.614708	0.160978	0.386974	-0.106593	0.542226
	Sperm concentration (x 10^6/ml)	-0.502315	1.13004e-35	-0.532223	0.0017161	-0.486606	1.15447e-20	-0.50486	8.73967e-09	-0.553027	1.46987e-06	-0.411125	0.184275	-0.587836	0.00641523	-0.462121	3.52939e-08	-0.503987	5.87468e-14	-0.467476	0.000808003	-0.519209	6.73788e-06	-0.514895	0.00303796	-0.568884	0.000362575
	Sperm motility (%)	-0.547039	3.05847e-43	-0.81458	1.4001e-08	-0.525061	2.35488e-24	-0.517329	3.2223e-09	-0.555246	1.30725e-06	-0.886546	0.000122014	-0.780815	4.84813e-05	-0.543228	2.90225e-11	-0.516539	1.07857e-14	-0.487723	0.000437788	-0.529873	4.00535e-06	-0.624548	0.000173105	-0.464693	0.00491717
	Teratozoospermia	1	0	1	0	1	0	1	0	1	0	1	0	1	0	1	0	1	0	1	0	1	0	1	0	1	0
	Normal sperm morphology	-1	0	-1	2.27177e-236	-1	0	-1	0	-1	0	-1	0	-1	0	-1	0	-1	0	-1	0	-1	0	-1	0	-1	0
	Embryo score of the best embryo transferred	-0.0302507	0.484219	0.33493	0.0609579	-0.133415	0.0162642	0.132086	0.159377	8.53849e-17	1	0.644402	0.023701	0.214834	0.363038	-0.135042	0.127046	-0.15361	0.032033	0.147748	0.316265	0.183873	0.136363	-0.0285056	0.879013	-0.0458456	0.793697
Normal sperm morphology	Non-pregnant	0.00493288	0.909202	-0.16265	0.373775	0.024325	0.662675	-0.0938869	0.318263	0.171736	0.167957
	Singleton pregnancy	-0.00173799	0.967949	0.16265	0.373775	-0.038131	0.494004	0.124336	0.185526	-0.129099	0.301557					-0.0553648	0.533165			0.136367	0.355383			0.214834	0.245802
	Twin pregnancy	-0.0263334	0.542581			0.0357346	0.52156	-0.228336	0.0141122							0.0677349	0.445637			-0.407155	0.00407776
	Age (year)	0.0594687	0.168793	0.0787266	0.668438	0.0571703	0.304925	-0.0476831	0.612825	0.209902	0.0907283	-0.466938	0.125916	0.439521	0.0524964	0.0683253	0.441672	0.0443367	0.538257	-0.161205	0.273693	0.0591919	0.634212	-0.0378313	0.839876	0.360505	0.0333833
	Height (cm)	-0.0275085	0.524714	-0.169011	0.355118	-0.0262243	0.638145	0.0245267	0.794721	-0.0827108	0.5091	0.0666455	0.836957	-0.331182	0.153767	-0.092143	0.299006	0.0119395	0.868425	0.153003	0.299168	-0.0531505	0.669255	-0.102549	0.583036	-0.0805723	0.645437
	Weight (kg)	-0.034725	0.421941	-0.245229	0.176121	-0.0393494	0.480297	0.109673	0.243295	-0.147558	0.237069	-0.188108	0.558235	-0.270851	0.248075	-0.103483	0.243197	0.00341389	0.962221	0.170053	0.247866	0.078977	0.525244	-0.162479	0.382504	-0.157161	0.367252
	BMI (kg/m^2)	-0.0263777	0.541902	-0.231239	0.202882	-0.028832	0.605102	0.145812	0.119971	-0.118993	0.341289	-0.313769	0.320626	-0.0581784	0.807514	-0.0724689	0.414414	0.00275306	0.96953	0.0362611	0.806702	0.223887	0.0685616	-0.108614	0.56083	-0.154639	0.375086
	Number of discontinued cycles	-0.0863422	0.0455106	0.03253	0.85971	-0.145004	0.00895363	0.00599321	0.949314	0.0302891	0.809227	0.213201	0.505852	-9.36751e-17	1	-0.0536989	0.545576	-0.191097	0.00744887	0.0770051	0.602912	-0.0849458	0.494314	-0.0429189	0.818677	0.0440738	0.801507
	Number of Fallopian tube obstruction	0.14975	0.000498119	0.333333	0.0622773	0.159009	0.00411285	0.112243	0.232361	0.144338	0.247572	0.213201	0.505852	0.420084	0.0651695	0.26661	0.00225727	0.0884753	0.218712	-0.0562366	0.704206	0.222756	0.0700075	0.194939	0.293306	0.0463864	0.791317
	Number of unsuccessful IUI	0.0543372	0.208694	0.0727393	0.692378	0.00180975	0.974114	0.131708	0.160587	0.164133	0.187873	0.239046	0.454301	-0.140028	0.555985	-0.0617466	0.486965	0.0378214	0.599626	0.132531	0.369204	0.124462	0.315619	0.0570614	0.760445	0.240192	0.164579
	FSH (IU/L)	0.0570599	0.186749	-0.0340365	0.853282	0.114035	0.040229	-0.0954183	0.310399	0.043359	0.729581	-0.189924	0.554371	0.127117	0.593305	0.0745671	0.400995	0.134228	0.0613715	-0.0993722	0.501591	-0.0935674	0.451376	0.108872	0.559893	-0.0837825	0.63229
	LH (IU/L)	0.0893448	0.0384781	-0.152411	0.404989	0.0927245	0.0956771	0.0539079	0.567187	0.251186	0.0419118	-0.154298	0.632082	-0.214146	0.364615	0.0285831	0.747795	0.133087	0.06363	-0.0774005	0.601046	0.16262	0.188569	0.218673	0.237262	0.335986	0.0484594
	AMH (pmol/L)	-0.0659781	0.126754	-0.176597	0.333612	-0.12383	0.0258193	0.169299	0.0704863	-0.203677	0.100941	0.0341418	0.91611	-0.19735	0.404284	-0.301602	0.000513822	0.0220767	0.759346	0.185431	0.207014	0.145975	0.238518	-0.114737	0.538812	-0.29331	0.0872538
	Duration of infertility (year)	-0.0534813	0.215963	-0.0860502	0.639586	-0.120047	0.0307491	0.0263527	0.779813	0.0528654	0.673339	-0.533745	0.0738873	0.0916083	0.700893	-0.0153855	0.862608	-0.20884	0.00339049	-0.00238768	0.98715	0.0570008	0.646835	-0.0569372	0.760951	0.130425	0.455195
	Duration of stimulation (day)	0.0189621	0.661075	-0.280144	0.120431	-0.000222798	0.996813	0.126484	0.177984	0.0497211	0.691763	-0.105703	0.743707	-0.337869	0.145129	-0.0817419	0.357095	0.057669	0.423251	0.0262053	0.859666	0.187655	0.128345	0.162497	0.38245	-0.0726496	0.678332
	Number of follicles	-0.0164972	0.702884	-0.037205	0.839792	-0.0726071	0.19237	0.146452	0.118334	-0.0595013	0.635089	0.406138	0.190184	-0.313581	0.178196	-0.066487	0.454083	-0.0723138	0.315074	0.199175	0.174719	0.0647961	0.602405	-0.378827	0.0355889	0.321369	0.0597714
	Total number of transferred embryos	0.00372637	0.931346	0.102869	0.575307	-0.110523	0.0468316	0.1113	0.236333	0.255945	0.0380543	-0.5	0.0978546	0.301511	0.196394	-0.115034	0.194242	-0.10786	0.133388	0.166887	0.25691	0.0918169	0.459923	0.112777	0.545813	0.379818	0.0244165
	Endometrial thickness on the day of triggering hCG injection (ENDOV; mm)	-0.0787241	0.0683226	-0.309209	0.0850609	-0.108238	0.0515984	0.10849	0.248449	-0.243089	0.0492127	0.150156	0.641361	-0.550894	0.0118234	-0.0117161	0.895159	-0.163842	0.0220962	0.0258695	0.861446	0.151587	0.220751	-0.44742	0.0116116	-0.0714024	0.683566
	Endometrial thickness on the day of puncture (ENDPU; mm)	-0.0698886	0.105716	-0.205839	0.258379	-0.0284954	0.609323	-0.112168	0.232674	-0.186532	0.13371	0.180165	0.575263	-0.371402	0.106898	0.0239568	0.787554	-0.0576021	0.42379	-0.17994	0.221021	-0.0801464	0.519109	-0.252742	0.170134	-0.0363445	0.835794
	Endometrial thickness on the day of embryo transfer (ENDET; mm)	-0.063397	0.142331	-0.169294	0.354299	-0.0863068	0.121043	0.0387726	0.680778	-0.0987711	0.4301	0.373184	0.232155	-0.517681	0.0193935	-0.0988708	0.264953	-0.0763857	0.288525	0.0655945	0.657802	0.0314899	0.800293	-0.0403484	0.829373	-0.125196	0.473623
	Paternal age (year)	-0.0675251	0.118073	-0.0124921	0.9459	-0.111932	0.0440811	-0.00382769	0.967615	-8.81464e-17	1	3.16371e-17	1	0.0395149	0.868628	-0.1219	0.168767	-0.113299	0.114784	0.107692	0.466268	-0.0626138	0.614708	-0.160978	0.386974	0.106593	0.542226
	Sperm concentration (x 10^6/ml)	0.502315	1.13004e-35	0.532223	0.0017161	0.486606	1.15447e-20	0.50486	8.73967e-09	0.553027	1.46987e-06	0.411125	0.184275	0.587836	0.00641523	0.462121	3.52939e-08	0.503987	5.87468e-14	0.467476	0.000808003	0.519209	6.73788e-06	0.514895	0.00303796	0.568884	0.000362575
	Sperm motility (%)	0.547039	3.05847e-43	0.81458	1.4001e-08	0.525061	2.35488e-24	0.517329	3.2223e-09	0.555246	1.30725e-06	0.886546	0.000122014	0.780815	4.84813e-05	0.543228	2.90225e-11	0.516539	1.07857e-14	0.487723	0.000437788	0.529873	4.00535e-06	0.624548	0.000173105	0.464693	0.00491717
	Teratozoospermia	-1	0	-1	2.27177e-236	-1	0	-1	0	-1	0	-1	0	-1	0	-1	0	-1	0	-1	0	-1	0	-1	0	-1	0
	Normal sperm morphology	1	0	1	0	1	0	1	0	1	0	1	0	1	0	1	0	1	0	1	0	1	0	1	0	1	0
	Embryo score of the best embryo transferred	0.0302507	0.484219	-0.33493	0.0609579	0.133415	0.0162642	-0.132086	0.159377	-9.01953e-17	1	-0.644402	0.023701	-0.214834	0.363038	0.135042	0.127046	0.15361	0.032033	-0.147748	0.316265	-0.183873	0.136363	0.0285056	0.879013	0.0458456	0.793697
Embryo score of the best embryo transferred	Non-pregnant	-0.250238	4.12462e-09	-0.118345	0.518862	-0.263751	1.47429e-06	-0.306848	0.00085154	-0.210209	0.0902462
	Singleton pregnancy	0.211724	7.37765e-07	0.118345	0.518862	0.226886	3.75522e-05	0.274135	0.00303014	0.182726	0.141966					-0.0258627	0.771103			0.040996	0.782043			-0.141532	0.447572
	Twin pregnancy	0.0692228	0.109089			0.0692634	0.213714	0.0566246	0.547787							0.00667333	0.940169			-0.0276395	0.852068
	Age (year)	0.0246773	0.568266	-0.188818	0.300683	0.051339	0.356979	0.0456233	0.62827	-0.0657878	0.599709	0.22504	0.481923	-0.324793	0.16235	-0.120386	0.174158	0.209354	0.00331083	0.167844	0.254154	0.114741	0.355185	-0.228872	0.215546	0.117893	0.499997
	Height (cm)	-0.000788817	0.98545	0.13697	0.454745	-0.0473778	0.395335	0.0929434	0.323173	0.0163418	0.896382	0.0595992	0.854022	0.184461	0.436253	0.0067714	0.939291	-0.0468854	0.515132	0.1472	0.318084	0.0853221	0.492397	-0.0305031	0.870603	0.0631589	0.718516
	Weight (kg)	-0.0443297	0.305186	0.218983	0.228532	-0.0278908	0.61694	0.0618329	0.511523	0.00361155	0.97704	0.263516	0.407917	0.257208	0.273624	-0.0166361	0.851564	-0.0256045	0.72236	0.180659	0.219149	0.0295697	0.812242	-0.093696	0.616128	0.10279	0.556809
	BMI (kg/m^2)	-0.0476567	0.270282	0.229839	0.205706	0.00703433	0.899629	-0.0316265	0.737222	-0.00933509	0.940699	0.336114	0.285438	0.381906	0.096585	-0.0195382	0.826049	0.00917397	0.898714	0.0843551	0.56865	-0.0904312	0.466752	-0.0859474	0.645716	0.0885598	0.61293
	Number of discontinued cycles	-0.04292	0.320839	-0.197242	0.279229	-0.0606094	0.276704	0.0227112	0.809617	-0.0131238	0.916705	-0.196267	0.540962	-0.179029	0.450116	0.169771	0.0544237	-0.0993946	0.166827	-0.0324102	0.826897	0.0194502	0.875855	0.203578	0.272009	-0.0746555	0.669945
	Number of Fallopian tube obstruction	-0.0183833	0.670805	0.103944	0.5713	-0.0483293	0.385902	0.178567	0.0562135	-0.262664	0.0331147	-0.196267	0.540962	0.25069	0.28639	-0.111108	0.210006	-0.0140749	0.845165	0.26036	0.0738986	0.0881317	0.478204	-0.0552417	0.767873	-0.323021	0.0583969
	Number of unsuccessful IUI	0.06725	0.119581	-0.370479	0.0368616	0.121408	0.0288893	0.0514799	0.584796	-0.0341358	0.785545	-0.550149	0.0638397	-0.350966	0.129204	0.115192	0.193625	0.163715	0.022201	0.102752	0.487076	0.00702989	0.954975	-0.0740088	0.692346	0.0150687	0.931534
	FSH (IU/L)	-0.01147	0.790865	-0.0165812	0.92823	-0.0757521	0.17376	0.105888	0.260042	-0.0421161	0.737049	0.41007	0.185516	-0.242024	0.303921	-0.0397756	0.654483	-0.0505794	0.482547	-0.0685028	0.643626	0.216096	0.0790283	0.0505995	0.786913	-0.0332878	0.849439
	LH (IU/L)	0.0694388	0.107986	0.111424	0.543765	0.0584104	0.294538	0.019482	0.836277	0.0740759	0.554447	0.353437	0.259741	-0.163865	0.489987	-0.0256626	0.772825	0.107745	0.133805	0.0329171	0.824232	0.0280447	0.821762	0.138266	0.458228	-0.00800722	0.963588
	AMH (pmol/L)	0.0167001	0.699406	-0.00785761	0.965955	0.0742803	0.182295	-0.149555	0.110654	0.178687	0.151143	-0.361984	0.247577	0.0741013	0.756196	-0.0064269	0.942374	0.0683387	0.342482	-0.254485	0.0808953	-0.159147	0.198313	0.142799	0.443474	0.16159	0.353732
	Duration of infertility (year)	0.0348475	0.420305	0.289924	0.107487	0.0444825	0.424879	0.129221	0.168703	-0.150916	0.226447	0.30885	0.328679	0.330197	0.15507	0.114881	0.19484	0.0225397	0.754458	0.121597	0.410334	0.179807	0.145398	-0.147482	0.428509	-0.1163	0.505847
	Duration of stimulation (day)	-0.0242979	0.574231	-0.195429	0.28376	0.0718884	0.196821	-0.138924	0.138684	-0.134	0.283422	0.00973078	0.976056	-0.266148	0.256703	-0.0914342	0.302754	0.142425	0.0470107	0.00220587	0.988128	-0.259515	0.0339446	-0.170676	0.358622	-0.096517	0.581253
	Number of follicles	0.0892298	0.0387293	0.167838	0.358516	0.112587	0.0428489	0.00205407	0.982618	0.121686	0.330396	-0.429963	0.162991	0.416096	0.0680324	0.0191327	0.829604	0.108774	0.130107	-0.219855	0.133229	0.0220678	0.859308	0.0168882	0.928151	0.231018	0.181801
	Total number of transferred embryos	0.146682	0.000650484	0.299392	0.0959785	0.110458	0.0469617	0.113111	0.228747	0.174267	0.161683	0.73646	0.00630333	0.107958	0.650516	-0.0258565	0.771156	0.148976	0.0376559	0.22602	0.122418	0.113768	0.359305	0.190573	0.304463	0.167494	0.336182
	Endometrial thickness on the day of triggering hCG injection (ENDOV; mm)	0.0506784	0.241036	-0.0745833	0.684973	0.102118	0.0663828	0.0579675	0.538318	-0.0485418	0.69872	-0.225385	0.481233	0.027957	0.906861	0.0505791	0.569192	0.115453	0.108004	-0.0724222	0.62472	0.0801528	0.519075	0.0686139	0.713798	-0.13266	0.447439
	Endometrial thickness on the day of puncture (ENDPU; mm)	0.0238445	0.581397	-0.00519783	0.977476	0.064614	0.246143	-0.103347	0.271717	0.116752	0.350525	0.0471869	0.88422	0.025948	0.913529	0.0210845	0.812525	0.0505218	0.483046	-0.171568	0.243615	-0.149046	0.228677	0.0898931	0.630579	0.067513	0.699981
	Endometrial thickness on the day of embryo transfer (ENDET; mm)	-0.0384221	0.374207	0.051656	0.778885	-0.0238897	0.66835	-0.0514839	0.584767	-0.0829355	0.507946	-0.170032	0.597277	0.231258	0.326588	-0.0410694	0.644	-0.0395257	0.583272	0.0424176	0.774679	-0.0677869	0.585722	-0.336615	0.0640795	0.0908931	0.603566
	Paternal age (year)	0.00502743	0.907469	-0.126241	0.491154	-0.00195622	0.972019	0.0144083	0.878531	0.0360388	0.773898	-0.0786985	0.807918	-0.110359	0.643234	-0.0753234	0.396222	0.0858506	0.232738	0.255169	0.0800552	-0.0526875	0.671971	-0.12783	0.493155	0.23269	0.178572
	Sperm concentration (x 10^6/ml)	-0.00586885	0.892071	-0.314198	0.0798908	0.0418221	0.453124	-0.0608398	0.51834	-0.0498083	0.691249	-0.642478	0.0242592	-0.177802	0.453278	0.0795184	0.370368	0.0248424	0.730298	-0.0905767	0.540371	-0.11408	0.357982	0.00163706	0.993026	-0.0316356	0.856833
	Sperm motility (%)	0.0131125	0.761765	-0.269074	0.136442	0.0960395	0.0843434	-0.0569287	0.545635	-0.0802356	0.521902	-0.548259	0.0649461	-0.16713	0.481259	0.0314062	0.723848	0.111129	0.121949	-0.0791216	0.592954	-0.0967189	0.436211	-0.0163275	0.93053	-0.0528938	0.762827
	Teratozoospermia	-0.0302507	0.484219	0.33493	0.0609579	-0.133415	0.0162642	0.132086	0.159377	8.53849e-17	1	0.644402	0.023701	0.214834	0.363038	-0.135042	0.127046	-0.15361	0.032033	0.147748	0.316265	0.183873	0.136363	-0.0285056	0.879013	-0.0458456	0.793697
	Normal sperm morphology	0.0302507	0.484219	-0.33493	0.0609579	0.133415	0.0162642	-0.132086	0.159377	-9.01953e-17	1	-0.644402	0.023701	-0.214834	0.363038	0.135042	0.127046	0.15361	0.032033	-0.147748	0.316265	-0.183873	0.136363	0.0285056	0.879013	0.0458456	0.793697
	Embryo score of the best embryo transferred	1	0	1	0	1	0	1	0	1	0	1	0	1	0	1	0	1	0	1	0	1	0	1	0	1	0
