# Supplementary material for: Endometrium development patterns and BMI groups among in vitro fertilization patients; prognostic aspects
Source: Front Endocrinol (Lausanne). 2024 Apr 26;15:1379109. doi: 10.3389/fendo.2024.1379109 (PMC11082419; doi:10.3389/fendo.2024.1379109)
Supplement: Supplementary file 4 [file Table_3.xlsx]

## Sheet: Sheet1
variable	variance inflation factor
Age (year)	1.66761		SVM model without Height, Weight, BMI (HWB) has sliglthly increased model accuracy
Height (cm)	28.4212
Weight (kg)	183.913			Mean Accuracy (%)
BMI (kg/m^2)	164.854		All:	61.71
Number of discontinued cycles	1.06879		HWB:	62.83
Number of Fallopian tube obstruction	1.15994
Number of unsuccessful IUI	1.09122		significance (p-value):	0.02315
FSH (IU/L)	1.60441
LH (IU/L)	1.38051
AMH (pmol/L)	1.30252
Duration of infertility (year)	1.08673
Duration of stimulation (day)	1.13192
Number of follicles	1.42526
Total number of transferred embryos	1.21044
Endometrial thickness on the day of triggering hCG injection (ENDOV; mm)	2.04874
Endometrial thickness on the day of puncture (ENDPU; mm)	1.82046
Endometrial thickness on the day of embryo transfer (ENDET; mm)	1.74825
Paternal age (year)	1.43944
Sperm concentration (x 10^6/ml)	1.7642
Sperm motility (%)	1.81715
Teratozoospermia	1.56448
Embryo score of the best embryo transferred	1.05538
